# Supplementary material for: Curcumin β-D-Glucuronide Modulates an Autoimmune Model of Multiple Sclerosis with Altered Gut Microbiota in the Ileum and Feces
Source: Front Cell Infect Microbiol. 2021 Dec 3;11:772962. doi: 10.3389/fcimb.2021.772962 (PMC8677657; doi:10.3389/fcimb.2021.772962)
Supplement: Supplementary file 1 [file DataSheet_1.zip]

Archive with 2 entries (2 files):
- V43. Suplemmentary Excel File.xlsx
- V53. Supplementary file.docx
