# Supplementary material for: Curcumin β-D-Glucuronide Modulates an Autoimmune Model of Multiple Sclerosis with Altered Gut Microbiota in the Ileum and Feces
Source: Front Cell Infect Microbiol. 2021 Dec 3;11:772962. doi: 10.3389/fcimb.2021.772962 (PMC8677657; doi:10.3389/fcimb.2021.772962)
Supplement: Supplementary file 1 [file DataSheet_1.zip › V43. Suplemmentary Excel File.xlsx]

## Sheet: Supplementary Table 3A
Supplemental Table 2A. Relative abundance on phylum level
	Feces																													Ileal contents
Phylum	Control 1	Control 2	Control 3	Control 4	Control 5	Control 6	Control 7	Control 8	Induction 1	Induction 2	Induction 3	Induction 4	Induction 5	Induction 6	Induction 7	Latent 1	Latent 2	Latent 3	Latent 4	Latent 5	Whole 1	Whole 2	Whole 3	Whole 4	Whole 5	Whole 6	Whole 7	Whole 8		Control 1	Control 2	Control 3	Control 4	Control 5	Control 6	Control 7	Control 8	Induction 1	Induction 2	Induction 3	Induction 4	Induction 5	Induction 6	Induction 7	Latent 1	Latent 2	Latent 3	Latent 4	Latent 5
bacteroidetes	65.6743	55.3711	58.9267	83.0286	51.0677	69.0269	50.4234	54.075	72.839	80.7623	67.4146	53.753	68.858	75.4001	73.2488	79.238	83.8787	72.5507	73.0117	57.0147	82.5753	76.5357	75.848	78.0163	63.4528	72.3513	73.5282	72.1629		73.354	67.2617	76.1434	74.8596	22.5914	50.6559	49.1392	62.4355	52.2817	86.6029	42.9406	62.9449	73.8693	76.242	72.6128	59.1711	82.9292	83.5594	78.0401	60.2833
firmicutes	32.184	42.9411	39.6652	15.2899	40.8308	22.2352	47.9733	42.2906	25.2214	14.7946	29.7413	44.8528	24.0947	18.2636	20.1063	18.4996	14.1758	25.644	26.0324	37.6682	13.6755	19.5387	19.8365	16.9255	35.2401	18.539	22.4546	21.2381		22.2169	26.1221	16.2552	22.3662	72.0118	44.9007	46.3355	30.8315	42.5721	7.29209	54.2499	32.7526	12.8412	14.3003	14.6996	34.8923	10.0034	13.5479	19.558	35.1391
proteobacteria	1.59167	0.999516	1.16307	1.35744	1.11069	2.33856	0.544836	2.03144	1.5139	3.86257	2.41869	1.07672	5.59671	4.94802	5.32488	2.03786	1.84292	1.4593	0.852732	3.30895	3.59216	3.70561	3.6999	4.66569	0.973445	4.20419	2.68735	2.85165		3.28359	2.69307	6.9952	2.54753	0.835827	1.62197	3.30725	3.41775	4.36697	5.98969	2.38144	3.7979	9.84653	7.47251	9.95404	3.25675	6.79648	1.86517	1.87768	3.18484
candidatus saccharibacteria	0.0206264	0.0449609	0.041415	0.0102319	0.0275094	0.0650551	0.0416435	0.117464	0.0171644	0	0.0548923	0.0414122	0.0788752	0.00683901	0.0308589	0.00690799	0	0.0102768	0.0137537	0.131116	0.0102438	0.0171874	0.0444536	0.0136523	0.0825537	0.0103128	0.0103893	0.0137264		0.292328	0.27753	0.323536	0.121794	0.0171981	1.54701	0.0748554	0.680133	0.0203273	0.00339167	0.016986	0.0579572	0.176558	0.0746573	0.408511	0.0341378	0.00677277	0.115301	0.236423	0.911418
tenericutes	0	0.00345853	0	0	0	0.00342395	0.00347029	0.00690966	0.00343289	0	0	0	0.00685871	0	0.00342877	0	0.00341915	0	0	0	0	0.00343749	0.0034195	0.00341309	0.00687947	0.00343761	0.00346308	0.0102948		0.496278	0.164462	0.0238395	0.00338318	2.34582	0.371418	0.142906	0.0068355	0.403158	0.0339167	0.159668	0.126142	0.0135814	0.0950183	0.0170213	1.64203	0.104978	0.359468	0.123351	0.0921659
chlamydiae	0	0	0	0	0	0	0	0	0	0	0	0	0	0	0	0	0	0	0	0	0	0	0	0	0	0	0	0		0	0	0.00681129	0	0.00343962	0	0	0	0	0	0	0	0	0	0	0	0	0.00339121	0	0
actinobacteria	0.0137509	0.0172927	0.041415	0.0102319	0.0275094	0.0171198	0.0104109	0.079461	0.030896	0.423483	0.147523	0.0310591	0.0205761	0.0239365	0.0617178	0.0518099	0.0239341	0.0513839	0.0171922	0.0241529	0.0239022	0.0274999	0.0410341	0.0273047	0.0137589	0.0996906	0.0103893	0.0274527		0.0577858	0.0719523	0.160065	0.101495	0.161662	0.306675	0.238176	0.119621	0.108412	0.030525	0.129094	0.197736	0.152791	0.166282	0.282553	0.0682757	0.0711141	0.254341	0.0685284	0.0443762
cyanobacteria	0.491595	0.200595	0.117343	0.286494	0.49173	0.321852	0.187396	0.148558	0.30896	0.143438	0.0686153	0.10353	0.322359	0.0923266	0.682325	0.10362	0.0581256	0.25692	0.0618918	0.103513	0.109267	0.158125	0.150458	0.0546094	0.199505	0.649708	0.19047	0.223053		0.292328	0.119921	0.0510847	0	1.48248	0.31349	0.0782579	0.027342	0.199885	0.0440917	0.0985188	0.105687	0.047535	0.0746573	0.0374468	0.935377	0.0846597	0.25095	0.0959397	0.122888
spirochaetes	0	0.00691706	0.0345125	0.0102319	0.0240707	0.00342395	0.0138812	0.0138193	0.0137315	0.00683037	0.0857692	0.0448632	0.0137174	0	0.00342877	0.0483559	0.0102575	0	0.00687687	0.0759092	0.0068292	0.00343749	0.0170975	0.00682617	0	0.0103128	0.00692617	0.00343159		0	0.0102789	0	0	0	0	0	0	0	0	0	0.00340925	0	0	0	0	0	0	0	0
planctomycetes	0	0	0	0	0	0	0	0	0	0	0	0	0	0	0	0	0	0	0	0	0	0	0	0	0	0	0	0		0	0	0	0	0	0	0	0	0	0	0	0	0	0	0	0	0	0	0	0
chloroflexi	0	0	0	0	0	0	0	0	0	0	0	0	0	0	0	0	0	0	0	0	0	0	0	0	0	0	0	0		0	0	0	0	0	0	0	0	0	0	0	0	0	0	0	0	0	0	0	0
deinococcus_thermus	0	0	0	0	0	0	0	0	0	0	0	0	0	0	0	0	0	0	0	0	0	0	0	0	0	0	0	0		0	0	0	0	0	0	0	0	0	0	0	0	0	0	0	0	0	0.00339121	0	0
acidobacteria	0	0	0	0	0	0	0	0	0	0	0	0	0	0	0	0	0	0	0	0	0	0	0	0	0	0	0	0		0	0	0	0	0	0	0	0	0	0	0	0	0	0	0	0	0	0	0	0
fusobacteria	0	0	0	0	0	0	0	0	0	0	0	0	0	0	0	0	0	0	0	0	0	0	0	0	0	0	0	0		0	0	0	0	0	0	0	0	0	0	0	0	0	0	0	0	0	0	0	0
verrucomicrobia	0.0240641	0.415024	0.0103538	0.00682128	6.42	5.9885	0.801638	1.23683	0.0514933	0.00683037	0.0686153	0.0966284	1.00823	1.26522	0.538316	0.013816	0.00683831	0.0274048	0.00343843	1.67345	0.0068292	0.0103125	0.359048	0.286699	0.0309576	4.132	1.10819	3.46934		0.00679833	3.27897	0.0408678	0	0.550339	0.282823	0.683906	2.48129	0.0474303	0.00339167	0.0237804	0.013637	3.05242	1.57459	1.98809	0	0.00338639	0.0406945	0	0.221881
gemmatimonadetes	0	0	0	0	0	0	0	0	0	0	0	0	0	0	0	0	0	0	0	0	0	0	0	0	0	0	0	0		0	0	0	0	0	0	0	0	0	0	0	0	0	0	0	0	0	0	0	0
[truncated: 36 more columns]

## Sheet: Supplementary Table 3B
Supplemental Table 2B. Relative abundance on genus level
	Feces																													Ileal contents
genus	Control 1	Control 2	Control 3	Control 4	Control 5	Control 6	Control 7	Control 8	Induction 1	Induction 2	Induction 3	Induction 4	Induction 5	Induction 6	Induction 7	Latent 1	Latent 2	Latent 3	Latent 4	Latent 5	Whole 1	Whole 2	Whole 3	Whole 4	Whole 5	Whole 6	Whole 7	Whole 8		Control 1	Control 2	Control 3	Control 4	Control 5	Control 6	Control 7	Control 8	Induction 1	Induction 2	Induction 3	Induction 4	Induction 5	Induction 6	Induction 7	Latent 1	Latent 2	Latent 3	Latent 4	Latent 5
bacteroides	17.3399	14.7783	19.5997	28.5744	17.943	20.8656	12.6319	19.1708	23.7521	32.2701	29.8168	19.3636	24.8388	35.5902	25.5409	27.0931	17.8582	25.0206	23.1269	23.0315	34.3304	31.4943	28.2383	35.6292	19.3451	26.5796	26.4199	38.5127		28.298	35.983	37.0671	36.5383	10.0334	27.0215	26.9922	34.3382	26.7304	31.2271	25.2786	37.5665	44.9172	45.8837	44.5004	24.6544	16.871	48.925	37.3754	39.0442
turicibacter	0.501908	0.366604	2.24331	2.52729	1.29294	2.12628	1.59634	3.7934	2.53004	0.0853796	4.61095	1.55641	3.55624	3.00574	2.41385	1.93424	0.133347	1.96629	4.21896	3.42626	3.61948	2.25499	4.23335	6.32445	0.619152	3.96356	3.04405	2.70409		10.2723	7.08902	10.4043	17.8327	17.6487	15.9948	29.6393	13.8487	24.9314	0.230634	35.2154	22.7431	6.48513	8.03923	6.04255	29.0138	0.15916	0.834238	1.09988	19.5631
barnesiella	5.24597	3.58996	5.90509	11.4563	3.38365	6.50551	4.94517	8.22249	7.4425	23.0798	12.114	6.76053	5.27778	10.8467	6.3295	17.2285	14.9144	7.12181	9.08778	3.74715	7.93212	9.08185	8.82574	8.94911	6.17433	5.80612	5.94265	7.18575		20.8947	13.7429	16.9601	24.0037	4.23761	14.8976	13.212	15.5474	15.0286	39.7436	9.52575	14.7279	16.4301	17.8736	15.8536	20.056	39.1534	19.8623	24.1254	10.8892
tannerella	5.92664	4.3785	7.15789	7.9809	4.26739	4.30391	3.96655	5.0786	5.92516	8.97852	8.21326	5.17652	3.82716	7.13309	5.27687	14.1648	10.2848	5.4878	4.93072	3.25719	7.75456	7.62779	7.62208	7.85351	4.22056	6.58646	6.10542	5.10621		20.9762	14.5172	19.4122	11.4588	4.11722	7.1762	7.16911	9.90806	9.46912	13.5972	7.22245	8.6663	9.99253	9.87851	10.1379	12.6822	25.0085	12.6323	11.9925	6.51647
alistipes	26.9758	24.8184	16.566	22.3568	19.2462	28.9153	20.1277	16.8699	24.1607	13.2885	9.94579	12.2718	23.0624	13.4147	24.0219	15.4497	34.1368	28.7579	29.0135	18.1078	20.2554	22.1237	20.7427	15.1541	25.6673	22.5266	23.0122	13.0538		0.594854	0.390598	0.572149	0.284187	3.63912	0.661056	0.741749	0.550258	0.3354	0.1628	0.288762	0.422746	0.804699	0.783901	0.694468	0.433551	0.375889	0.28147	0.794929	1.29374
clostridium	19.4163	22.1796	22.3607	6.00955	14.1157	5.17359	21.4464	19.499	14.0233	7.22653	10.8824	23.774	8.49794	8.34017	7.54329	8.07544	6.04848	9.63278	6.58804	11.0448	5.05702	9.87934	7.66653	5.21861	17.8832	6.25645	9.33994	8.43142		6.01992	13.109	2.88799	2.6355	22.7324	20.0055	6.8901	11.9963	9.69272	2.35721	15.3655	5.17864	3.55494	3.6107	5.16085	0.938791	1.12767	6.4433	6.3423	12.4219
burkholderia	0	0	0	0	0	0	0	0	0	0	0	0	0	0.00683901	0	0	0	0	0	0	0	0	0	0	0.00343974	0	0	0		0.00339916	0.0479682	0	0.0541309	0	0.0851876	0	0	0.76566	0.0542667	0	0	0.00679071	0	0.00340426	0	0.0745005	0.0406945	0.0788076	0
lactobacillus	0.0550036	0.0484195	0.393443	0.0511596	0.0378254	0.0308156	1.95031	1.02608	0.113285	0.0239063	2.88871	1.11468	0.0377229	0.0820681	0.264015	2.17256	0.0581256	0.137024	0.0653303	0.866055	0.0990234	0.0996872	0.170975	0.0614355	0.141029	0.120316	0.0935033	0.168148		3.45355	0.507092	0.65729	0.622505	0.983731	0.879136	0.833617	0.324686	1.05363	0.644417	0.275173	0.54207	0.38707	0.186643	0.868085	2.60472	5.00169	1.02075	0.137057	0.122888
parasutterella	0.278456	0.172927	0.683348	0.95839	0.333551	1.04088	0.180455	1.04336	0.933745	3.01219	2.17854	0.379611	1.68724	4.07605	1.13149	1.45068	1.26851	0.537819	0.326651	1.51818	2.37656	2.68812	2.32868	3.32093	0.436846	1.26504	0.883086	1.64716		3.14083	2.18941	6.50478	2.36484	0.467788	1.47545	2.88193	2.98712	3.53356	4.97219	2.34067	3.69221	9.26592	7.18067	9.50468	2.92903	6.27497	1.62439	0.860031	1.75798
prevotella	8.07866	5.77229	7.0302	10.1228	3.21516	6.2179	5.8648	2.45984	8.98043	0.416652	4.84081	7.36101	10.0309	5.96704	9.75484	3.26402	4.93042	4.13469	2.8986	5.7898	10.2028	4.3003	8.135	8.02758	5.7822	8.43245	9.68278	6.27638		0.118971	0.236415	0.0919525	0.00338318	0.0894301	0.0579276	0.0612453	0.102533	0.0948606	0.00339167	0.067944	0.0886404	0.105256	0.0882313	0.0885106	0.0853446	0.0677277	0.0474769	0.0651019	0.068271
lachnoclostridium	2.40297	7.5811	2.79206	2.29536	16.3578	3.5164	10.0986	7.85973	2.24854	4.2724	2.54563	4.19988	2.66118	2.20216	1.81039	1.45413	2.80713	5.39531	9.82017	2.46705	1.27023	1.54687	1.67214	1.3311	5.33159	1.21004	2.19213	1.76041		0.377307	1.37737	0.139632	0.290953	7.10281	1.18922	0.489963	0.406712	0.149067	1.4245	0.0747384	0.0988681	0.135814	0.240939	0.285957	0.232137	0.761937	0.759631	6.08189	0.341355
porphyromonas	1.60542	1.72927	1.93615	2.06685	2.22138	1.52366	2.30428	1.58577	2.0254	1.81688	2.06189	2.16724	1.6358	2.00041	1.92354	1.41268	1.31637	1.50384	2.88829	2.30833	1.83706	1.51937	1.9286	2.07857	1.79898	1.97319	1.93933	1.72609		2.4372	2.31275	1.98209	2.56107	0.378358	0.814393	0.915277	1.93103	0.609818	1.7908	0.536758	1.42847	1.55168	1.65943	1.2766	0.918308	1.43583	1.78717	3.62515	2.40997
allobaculum	0.0137509	0.00691706	0.069025	0.0136426	0.0275094	0.0992947	0.0832871	0.566592	0.0514933	0.0204911	0.319061	0.0828243	0.178326	0.123102	0.116578	0.0414479	0.0102575	0.113045	0.0137537	0.0655579	0.0717066	0.0584373	0.129941	0.0853271	0.0206384	0.185631	0.0657986	0.0274527		0.411299	0.0582471	0.943364	0.0608972	0.165102	5.3123	6.78122	1.49356	1.32466	0.756342	1.89904	2.58421	1.41586	1.59834	1.37532	0.174103	0.00338639	2.0449	0.00685284	0.641748
lactococcus	0.0137509	0.0103756	0.0448663	0.0272851	0.302603	0.0102719	0.0694059	0.169287	0.0274631	0.0273215	0.168108	0.0759223	0.0137174	0.0170975	0.0205726	0.404117	0.129928	0.161003	0.106591	0.0793596	0.0307314	0.0378124	0.0102585	0.040957	0.0275179	0.161568	0.0242416	0.0411791		0.251538	0.0925101	0.170282	0.22329	13.4248	0.374825	0.330044	0.201647	0.125351	0.281509	0.0611496	0.0852311	0.0679071	0.0509027	0.108936	1.12996	1.47985	0.328947	0.339215	0.0273084
akkermansia	0.0240641	0.415024	0.0103538	0.00682128	6.42	5.9885	0.801638	1.23683	0.0514933	0.00683037	0.0686153	0.0966284	1.00823	1.26522	0.538316	0.013816	0.00683831	0.0274048	0.00343843	1.67345	0.0068292	0.0103125	0.359048	0.286699	0.0309576	4.132	1.10819	3.46934		0.00679833	3.27897	0.0408678	0	0.550339	0.282823	0.683906	2.48129	0.0474303	0.00339167	0.0237804	0.013637	3.05242	1.57459	1.98809	0	0.00338639	0.0406945	0	0.221881
oscillospira	4.10464	5.5717	1.50129	1.52456	3.0054	1.35589	2.27651	2.256	2.17645	1.37973	0.620969	1.99814	1.41289	1.15579	3.63106	1.28143	1.85318	3.93944	2.25905	0.431302	0.519019	2.23781	1.05321	0.825967	3.42598	2.6779	2.57307	1.79129		0.0679833	0.486535	0.0919525	0.0338318	1.62694	0.0851876	0.0578428	0.0888615	0.0779212	0.335775	0.0373692	0.040911	0.0169768	0.0882313	0.0919149	0.0614481	0.0914324	0.349295	1.3363	0.068271
eubacterium	1.07257	1.2174	3.76531	0.228513	0.151302	2.11258	2.85605	1.29211	0.518366	0.0341518	3.24207	3.0507	1.42661	0.386404	0.884622	0.635535	0.1607	0.435051	0.35072	12.6354	0.491703	0.219999	0.612091	0.46418	0.588195	1.40942	0.349771	0.988298		0.492879	0.969643	0.490413	0.162393	0.106628	0.194228	0.149711	0.437472	0.0677576	0.02035	0.033972	0.0920496	0.451582	0.190037	0.445957	0.109241	0.40298	0.328947	0.418023	0.890937
peptoclostridium	0.00687545	0	0.0207075	0.0136426	0.0584574	0	0.00694059	0.00690966	0.00343289	0.0136607	0	0.165649	0.00342936	0.0034195	0	0.00690799	0	0.0102768	0.00687687	0.0138017	0.0068292	0.00343749	0	0	0.0137589	0	0	0.00343159		0.224345	0.0034263	0.160065	0.00338318	1.82988	0.0613351	0.0170126	0.00341775	0.0101636	0.295075	0.0033972	0.596618	0.00339536	0	0.00340426	0.047793	0.213342	0.0271297	0.0274113	0.030722
peptostreptococcus	0.00343773	0	0.0103538	0.0136426	0.0825281	0.0171198	0.0381732	0.0310935	0.0205973	0	0.0308769	0.0724713	0.00342936	0.0034195	0.00342877	0.00345399	0.00683831	0.017128	0.0103153	0.0345042	0.0648774	0.0790623	0.0547121	0.0648486	0.113511	0.0240633	0.0242416	0.0137264		0.0169958	0.476256	0.0408678	0.172542	2.93399	0.419123	0.850629	1.69862	4.97002	0.152625	1.12108	0.5898	0.0101861	0	0	0.00341378	0.0101592	0.00339121	0.253555	0.580304
cloacibacterium	0.00687545	0	0	0	0	0	0	0	0	0	0	0	0	0	0	0	0	0	0	0	0.0034146	0	0	0	0.00343974	0	0	0.00343159		0	0	0	0	0	0	0.00340252	0	0	0.00339167	0	0.00340925	0	0	0	0.314068	0	0	0.00342642	0
kopriimonas	0.708171	0.121049	0.22088	0.139836	0.127231	1.14018	0.0902277	0.079461	0.271198	0.64547	0.0891999	0.331297	3.52538	0.598413	3.78879	0.158884	0.331658	0.407646	0.0137537	1.66655	0.956088	0.591248	0.981398	1.24236	0.116951	2.67102	0.623355	0.916235		0.0849791	0.178168	0.459762	0	0.0343962	0.020445	0.0272201	0.041013	0.0135515	0.186542	0.0067944	0.0477294	0.414233	0.210398	0.102128	0.0238965	0.308161	0.118692	0.00342642	0.0921659
pseudoflavonifractor	0.763175	0.2836	0.638481	0.784447	0.474537	3.5164	0.600361	0.466402	0.5115	0.334688	1.00521	0.924871	1.7524	0.536862	0.312018	0.12089	0.335077	0.781036	0.278513	1.6493	0.505361	0.560311	1.84653	1.02051	0.925289	0.130629	1.4822	1.56824		0.0135967	0.0479682	0.0238395	0.0270654	0.147904	0.0238525	0.0272201	0.0102533	0.0101636	0.0237417	0.016986	0.0204555	0.0713025	0.0203611	0.0204255	0.0204827	0.0101592	0.0440857	0.0479698	0.0750981
blautia	0.158135	1.22086	1.54271	0.146658	0.0825281	2.05095	1.0515	0.680601	0.339856	0.0307367	0.823384	2.34324	1.01509	0.981398	0.507458	0.818596	1.03942	0.277473	0.326651	1.95984	0.525849	0.357499	0.188073	0.197959	1.88841	0.429701	0.87616	0.655434		0.0305925	0.178168	0.0749242	0.0338318	0.0275169	0.0613351	0.0442327	0.054684	0.0135515	0.010175	0.0203832	0.0443202	0.057721	0.0610832	0.0510638	0.0375516	0.291229	0.0339121	0.359774	0.0409626
enhydrobacter	0	0	0	0	0	0	0	0	0	0	0.00343077	0	0	0	0	0	0	0	0	0	0	0	0	0	0	0	0	0.00343159		0	0	0	0	0	0	0	0	0	0.00339167	0	0	0	0	0	0.163862	0	0.00339121	0.00342642	0
bilophila	0.522534	0.667497	0.176014	0.129604	0.409202	0.136958	0.270683	0.670237	0.278064	0.181005	0.0960615	0.227767	0.342936	0.225687	0.356592	0.404117	0.222245	0.352836	0.457312	0.110413	0.102438	0.233749	0.256463	0.0955664	0.378371	0.254383	0.761878	0.271096		0.00679833	0.191873	0.0306508	0.121794	0.199498	0.0374825	0.39129	0.37937	0.0101636	0.769909	0.016986	0.040911	0.149396	0.0746573	0.340426	0.0512068	0.0541822	0.0339121	0.908001	1.3347
corynebacterium	0	0	0	0	0	0	0	0	0	0.409822	0	0.00345101	0	0	0	0	0	0	0.00687687	0.00690084	0.0034146	0.00343749	0	0	0	0.00343761	0	0		0	0.0034263	0	0	0	0.00681501	0.00680504	0	0.0135515	0.0135667	0	0	0	0	0	0.0170689	0.0135455	0.00339121	0	0
robinsoniella	0.838805	0.567199	1.1044	0.112551	0.00687734	0.171198	2.46044	0.504405	0.264332	0.0102456	0.226431	0.434828	0.809328	0.263302	0.229727	0.341945	0.205149	0.28775	0.0584534	0.531364	0.0546336	0.305937	0.748872	0.0648486	1.20735	0.4022	0.183543	0.559349		0.0373908	0.137052	0.0102169	0.0304486	0.0137585	0.00681501	0.0102076	0.0307598	0.00338788	0	0.0135888	0.00681849	0.0339536	0.0101805	0.0238298	0.00341378	0.0169319	0.0271297	0.0513963	0.0170678
ruminococcus	0.350648	0.37698	0.645384	0.115962	0.80121	0.16435	0.308856	1.10554	0.164779	0.262969	0.391107	0.507299	1.60494	0.150458	0.387451	0.262503	0.150443	0.380241	0.140976	0.538265	0.109267	0.127187	0.157297	0.184307	0.158228	0.278446	0.0969663	0.116674		0.0441891	0.178168	0.0204339	0.0405981	0.196058	0.0545201	0.0374277	0.0375953	0.0203273	0.3256	0.0033972	0.00681849	0.0203721	0.013574	0.0510638	0.0648619	0.104978	0.11191	0.335789	0.0238949
bifidobacterium	0	0.00345853	0.0103538	0.0102319	0.00687734	0.0171198	0	0.0587321	0.0102987	0.00341518	0.106354	0.0138041	0.0171468	0.013678	0.0377164	0.00345399	0	0.0479583	0	0.00690084	0.017073	0.0103125	0.027356	0.0136523	0.00343974	0.0756274	0.0103893	0.0102948		0.0339916	0.0068526	0.119198	0.0811963	0.144464	0.255563	0.217761	0.0922793	0.0711454	0.00678334	0.115505	0.177281	0.0984653	0.142527	0.238298	0.00341378	0.00338639	0.189908	0.00685284	0.0136542
acinetobacter	0	0	0	0	0	0	0	0	0	0	0	0	0	0	0	0	0	0	0	0	0	0	0	0	0	0	0	0		0	0	0	0	0	0	0	0	0	0	0	0	0	0.00339351	0	0.0136551	0	0	0.00342642	0
candidatus phytoplasma	0	0.00345853	0	0	0	0.00342395	0.00347029	0.00690966	0.00343289	0	0	0	0.00685871	0	0.00342877	0	0.00341915	0	0	0	0	0.00343749	0.0034195	0.00341309	0.00343974	0.00343761	0.00346308	0.00343159		0.496278	0.164462	0.0238395	0.00338318	2.34582	0.371418	0.142906	0.0068355	0.403158	0.0339167	0.159668	0.126142	0.0135814	0.0950183	0.0170213	1.64203	0.104978	0.359468	0.123351	0.0921659
candidatus saccharimonas	0.0206264	0.0449609	0.041415	0.0102319	0.0275094	0.0650551	0.0416435	0.117464	0.0171644	0	0.0548923	0.0414122	0.0788752	0.00683901	0.0308589	0.00690799	0	0.0102768	0.0137537	0.131116	0.0102438	0.0171874	0.0444536	0.0136523	0.0825537	0.0103128	0.0103893	0.0137264		0.292328	0.27753	0.323536	0.121794	0.0171981	1.54701	0.0748554	0.680133	0.0203273	0.00339167	0.016986	0.0579572	0.176558	0.0746573	0.408511	0.0341378	0.00677277	0.115301	0.236423	0.911418
ruminiclostridium	0.0962563	0.712458	0.786885	0.0886767	0.36106	0.256797	0.628123	0.725514	0.195675	0.0341518	0.212708	0.621182	0.123457	0.0649706	0.243442	0.0241779	0.0102575	0.164429	0.116907	0.141467	0.177559	0.134062	0.338531	0.0614355	0.278619	0.079065	0.121208	0.374043		0.0237941	0.113068	0.0170282	0.0304486	0.168541	0.04089	0.0272201	0.0239243	0.00677576	0.0237417	0.0067944	0.0204555	0.0101861	0.0203611	0.0102128	0.0273103	0.00338639	0.0508681	0.13363	0.030722
odoribacter	0.158135	0.058795	0.324418	0.146658	0.223514	0.0890228	0.23598	0.40076	0.33299	0.389331	0.271031	0.348552	0.0514403	0.348789	0.212584	0.300497	0.112832	0.400795	0.832101	0.217376	0.0204876	0.134062	0.1402	0.109219	0.282058	0.079065	0.245879	0.113243		0.0135967	0.0068526	0.0204339	0	0.0309566	0.0102225	0.0102076	0.0205065	0	0.030525	0.0067944	0.0102277	0.0373489	0.0576897	0.013617	0.00341378	0.00677277	0.0135648	0.0137057	0.0477897
dorea	0.0893809	0.172927	0.155306	0.102319	1.19666	0.0445114	0.305386	0.155467	0.13045	0.0409822	0.157815	0.217414	0.0514403	0.027356	0.0720041	0.124344	0.0273532	0.123321	0.134099	0.0655579	0.0273168	0.0515623	0.0478731	0.0341309	0.13071	0.110003	0.110819	0.116674		0.0611849	0.274104	0.0136226	0.0270654	0.165102	0.02726	0.00340252	0.0170888	0.00677576	0.0949668	0.0135888	0.00340925	0.0101861	0.0169676	0.013617	0.0443792	0.044023	0.240776	0.582491	0.030722
desulfotomaculum	0.00687545	0.00691706	0.0310613	0.00682128	0	0.0616312	0.159634	0.331663	0.233436	0.00341518	0.264169	1.06981	0.0788752	0.0923266	0.0925767	0.00345399	0.00341915	0.31858	0.0446997	0.4106	0.167315	0.264687	0.13678	0.0682617	0.216703	0.0687521	0.148913	0.319138		0.020395	0.109642	0.0102169	0.00338318	0.00343962	0	0.0136101	0.00341775	0.0237151	0	0.0101916	0.00681849	0.00339536	0.0576897	0.0204255	0.0102414	0.00677277	0.535811	0.150762	0.0921659
gloeobacter	0.488157	0.193678	0.113891	0.286494	0.484853	0.318428	0.183926	0.148558	0.302094	0.136607	0.0686153	0.10353	0.322359	0.0889071	0.682325	0.0967118	0.044449	0.25692	0.0584534	0.100062	0.109267	0.158125	0.150458	0.0546094	0.196065	0.649708	0.187007	0.219622		0.0169958	0.0479682	0.0442734	0	0.0171981	0.0783726	0.0170126	0.0239243	0	0.030525	0.0033972	0.00681849	0.0339536	0.00678702	0.0238298	0.00341378	0.00677277	0.00678242	0.0479698	0.0409626
halospirulina	0.00343773	0.00691706	0.00345125	0	0.00687734	0.00342395	0.00347029	0	0.00686577	0.00683037	0	0	0	0.0034195	0	0.00690799	0.0136766	0	0.00343843	0.00345042	0	0	0	0	0.00343974	0	0.00346308	0.00343159		0.275332	0.0719523	0.00681129	0	1.46528	0.23171	0.0612453	0.00341775	0.199885	0.0135667	0.0951216	0.0988681	0.0135814	0.0678702	0.013617	0.931963	0.0778869	0.244167	0.0479698	0.0819252
parabacteroides	0.216577	0.0795462	0.245039	0.231924	0.484853	0.558104	0.11799	0.131283	0.13045	0.508862	0.0377384	0.10353	0.0411523	0.0444536	0.0994343	0.283227	0.280371	0.0719375	0.171922	0.424401	0.17073	0.171874	0.153878	0.146763	0.0687947	0.292197	0.0900402	0.137264		0.0135967	0.0274104	0.0272452	0.00676636	0.0515943	0.0170375	0.0102076	0.0239243	0.0135515	0.0271334	0.0067944	0.0238647	0.00679071	0.00678702	0.0306383	0.00341378	0.00677277	0.00339121	0.00685284	0.0068271
anaerostipes	0.491595	0.193678	0.100086	0.221692	0.333551	0.215709	0.124931	0.117464	0.302094	0.150268	0.0446	0.0724713	0.0240055	0.0615511	0.641179	0.0379939	0.352173	0.267196	0.39542	0.0345042	0.239022	0.12375	0.123102	0.17748	0.347413	0.137504	0.266657	0.164716		0.00339916	0	0	0	0.237334	0.0102225	0	0.0205065	0.00338788	0	0.0033972	0.00340925	0.00339536	0	0.013617	0.00341378	0	0	0.00685284	0.00341355
bacillus	0	0.00691706	0	0.00682128	0	0	0	0.00345483	0	0.00683037	0	0.00690203	0	0	0	0.00345399	0.00341915	0.0137024	0.0137537	0.00345042	0.0102438	0.00687498	0	0.00341309	0	0	0.0103893	0		0.0781808	0.0137052	0	0	0.00343962	0.0034075	0	0	0.00338788	0	0	0	0	0	0	0.22531	0.0711141	0.0271297	0.0582491	0.0068271
roseburia	0.137509	0.1418	0.24849	0.0375171	0.33699	0.0171198	0.180455	0.221109	0.0377618	0.00341518	0.0754769	0.634986	0.109739	0.0649706	0.106292	0.01727	0.00683831	0.0376816	0.0206306	0.0172521	0.0307314	0.0515623	0.034195	0.0443701	0.0447166	0.0103128	0.0519463	0.0857898		0.146164	0.445419	0.0204339	0.0304486	0.0412754	0.0170375	0.0170126	0.0375953	0.00338788	0.0440917	0	0.00340925	0.0101861	0.0305416	0.0374468	0.00341378	0.00338639	0.0237385	0.082234	0.0068271
candidatus soleaferrea	0.216577	0.594868	0.155306	0.112551	0.340428	0.195165	0.190866	0.255657	0.240302	0.0887948	0.0926307	0.158747	0.174897	0.0512926	0.202297	0.0621719	0.109413	0.222664	0.147853	0.0621075	0.0546336	0.192499	0.0923266	0.0819141	0.347413	0.33001	0.266657	0.113243		0.00339916	0.0137052	0	0.00338318	0.144464	0.00681501	0.0102076	0.0068355	0.00338788	0.010175	0	0.00340925	0.00679071	0.00339351	0.013617	0	0	0.0135648	0.0479698	0
kocuria	0	0	0	0	0	0	0	0	0	0	0	0	0	0	0	0	0	0	0	0	0	0	0	0	0	0	0	0		0.00339916	0	0	0	0	0	0	0	0	0	0	0	0	0	0	0	0	0	0	0
butyricicoccus	0.07563	0.100297	0.11044	0.177353	0.0997215	0.0650551	0.0728762	0.10019	0.0720906	0.0341518	0.0308769	0.0379611	0.0137174	0.0478731	0.0308589	0.186516	0.0683831	0.0959167	0.0928377	0.0138017	0.0819504	0.0584373	0.0239365	0.0580225	0.0825537	0.0309385	0.0173154	0.116674		0.0373908	0.164462	0.00681129	0.0236823	0.0963093	0.0170375	0.0170126	0.0068355	0	0.0949668	0	0.0102277	0.00679071	0.013574	0.013617	0.0204827	0.0372503	0.166169	1.12044	0.0204813
oscillibacter	0.470968	0.217888	0.11044	0.119372	0.0481414	0.167774	0.215158	0.120919	0.0823893	0.0102456	0.0651846	0.248473	0.0857339	0.0923266	0.0925767	0.01727	0.0307724	0.226089	0.0687687	0.0172521	0.0648774	0.271562	0.0581316	0.040957	0.199505	0.0618769	0.277047	0.298548		0.00679833	0.0137052	0.00340565	0	0.0103189	0	0.00680504	0.00341775	0.00677576	0.00339167	0.0033972	0	0.00339536	0.00678702	0.00340426	0	0	0.00678242	0.0205585	0.00341355
cryocola	0	0	0	0	0	0	0	0	0.00343289	0	0	0	0	0	0	0	0	0	0	0	0	0	0	0	0	0	0	0		0	0	0	0	0	0	0	0	0.0101636	0	0	0	0	0	0	0	0	0	0	0
halomonas	0	0	0	0	0	0	0	0	0	0	0	0	0	0	0	0	0	0	0	0	0	0	0	0	0	0	0	0		0	0	0	0	0	0	0	0	0	0	0.0033972	0	0	0	0	0	0	0	0	0
intestinimonas	0.103132	0.186761	0.096635	0.0784447	0.127231	0.0547833	0.152693	0.186561	0.123584	0.204911	0.1338	0.231218	0.0342936	0.0478731	0.044574	0.0656259	0.0376107	0.137024	0.103153	0.0517563	0.0239022	0.158125	0.106005	0.0136523	0.223583	0.0206256	0.193933	0.1304		0.00679833	0.0171315	0.00340565	0.0101495	0.0412754	0.0034075	0	0	0.00677576	0.030525	0	0.00340925	0	0.00339351	0	0.00341378	0	0.0373033	0.0616755	0.00341355
weissella	0	0	0	0	0	0	0	0	0	0	0	0	0	0	0	0	0	0	0	0	0	0	0	0	0	0	0	0		0	0	0	0	0.0137585	0.0034075	0	0	0	0	0	0	0	0	0	0	0	0	0.00342642	0
dehalobacterium	0.106569	0.131424	0.0931838	0.0989086	0.15474	0.0855988	0.135341	0.155467	0.0446275	0.0478126	0.144092	0.151845	0.0274348	0.109424	0.0342877	0.134706	0.0512873	0.0822143	0.178799	0.0931613	0.0717066	0.0721873	0.0683901	0.0580225	0.0963126	0.113441	0.103893	0.0720634		0	0.0274104	0	0.00676636	0.0378358	0.0034075	0	0.0102533	0	0.0373084	0	0.00340925	0.00339536	0	0.00340426	0	0	0.00339121	0.0479698	0.00341355
streptococcus	0	0	0	0	0.0137547	0.00342395	0	0	0	0	0	0	0	0.0034195	0	0	0	0	0	0	0.0034146	0	0	0.00341309	0	0	0.00346308	0.00343159		0.0271933	0.0068526	0.0136226	0	1.7886	0.0170375	0.0136101	0	0.00677576	0	0.0305748	0.00681849	0.00339536	0	0	0.0204827	0.0304775	0.00339121	0	0.00341355
pseudobutyrivibrio	0.0206264	0.0242097	0.0069025	0	0	0	0.0936979	0.0483676	0.120151	0.00341518	0.274461	0.317493	0.0240055	0.0649706	0.0205726	0.0276319	0.0957363	0.0239792	0.0962762	0.113864	0.0102438	0.00687498	0.00683901	0.174067	0.237342	0.0378137	0.0242416	0.154422		0.0169958	0.0068526	0	0	0	0	0.00680504	0.00341775	0.0101636	0	0.0101916	0.0238647	0	0	0	0	0.0203183	0	0.0925133	0.0068271
subdoligranulum	0.0343773	0.0726292	0	0.0886767	0.223514	0.47593	0.0832871	0.0760062	0.123584	0.00683037	0.0137231	0.0345101	0.0514403	0.034195	0.0240014	0	0	0.0685119	0.0412612	0.0103513	0.017073	0.0928122	0.0444536	0.0341309	0.120391	0.0103128	0.162765	0.185306		0.00339916	0.0137052	0.00340565	0.037215	0.0687924	0.0442975	0.00340252	0.0068355	0	0.00339167	0	0	0	0.00339351	0.00680851	0.00341378	0.00338639	0.0135648	0.0582491	0.00341355
sphingomonas	0	0	0	0	0	0	0	0	0	0	0	0	0	0	0	0	0	0	0	0	0	0	0	0	0	0	0	0		0	0	0	0	0.00343962	0	0	0	0	0	0	0	0	0	0	0	0	0	0	0
marvinbryantia	0.254392	0.342395	0.227783	0.0920873	0.030948	0.00684791	0.111049	0.0552772	0.0583591	0	0.0446	0.0586672	0.0342936	0.020517	0.0171438	0.01727	0.0102575	0.0548095	0.0343843	0.0241529	0.0102438	0.0446874	0.0512926	0.00682617	0.110072	0.0103128	0.0311678	0.00686318		0.020395	0.0479682	0.00681129	0	0.0137585	0	0.0136101	0	0.0135515	0.00339167	0.0033972	0.00681849	0.00679071	0.0101805	0.00680851	0.00341378	0.00677277	0.016956	0.041117	0.0136542
planctomyces	0	0	0	0	0	0	0	0	0	0	0	0	0	0	0	0	0	0	0	0	0	0	0	0	0	0	0	0		0	0	0	0	0	0	0	0	0	0	0	0	0	0	0	0	0	0	0	0
anaerotruncus	0.137509	0.176385	0.0897325	0.0306958	0.0859668	0.0582072	0.0485841	0.0656417	0.120151	0.0785492	0.0411692	0.0862753	0.0411523	0.0410341	0.120007	0.0276319	0.0205149	0.0308304	0.079084	0.0586571	0.0307314	0.0584373	0.0102585	0.0307178	0.147909	0.0584393	0.0380939	0.0377475		0.00679833	0.0102789	0.00340565	0	0.0894301	0.0034075	0	0.00341775	0.00677576	0	0	0	0.00339536	0	0	0	0	0.00678242	0.0171321	0
enterococcus	0	0	0	0	0	0.00342395	0	0	0	0	0	0	0	0	0	0	0	0	0	0	0	0	0	0	0	0	0	0		0	0	0	0	0	0	0	0	0	0	0	0	0	0	0	0	0	0	0	0
prochlorococcus	0	0	0	0	0	0	0	0	0	0	0	0	0	0	0	0	0	0	0	0	0	0	0	0	0	0	0	0		0	0	0	0	0	0.0034075	0	0	0	0	0	0	0	0	0	0	0	0	0	0
citrobacter	0.0137509	0.0207512	0.069025	0.112551	0.223514	0.0136958	0	0.224564	0.00686577	0.0136607	0.0343077	0.127687	0.0308642	0.0239365	0.0342877	0.013816	0.0170958	0.106193	0.0412612	0	0.0990234	0.15125	0.0581316	0	0.0171987	0.00343761	0.387865	0.00686318		0.00679833	0	0	0	0.0584735	0	0.00340252	0.00341775	0	0	0.0067944	0	0	0.00339351	0	0	0	0	0.00342642	0
chloroflexus	0	0	0	0	0	0	0	0	0	0	0	0	0	0	0	0	0	0	0	0	0	0	0	0	0	0	0	0		0	0	0	0	0	0	0	0	0	0	0	0	0	0	0	0	0	0	0	0
pandoraea	0	0	0	0	0	0	0	0	0	0	0	0	0	0	0	0	0	0	0	0	0	0	0	0	0	0	0	0		0	0	0	0	0	0.0034075	0	0	0.0135515	0	0	0	0	0	0	0	0.00677277	0	0	0
paludibacter	0.0481282	0.0968389	0.0931838	0.0136426	0.030948	0.0102719	0.156163	0.114009	0.0240302	0.00683037	0.0857692	0.106981	0.0308642	0.0239365	0.044574	0.01727	0.0102575	0.0308304	0.0378228	0.0448554	0.0273168	0.0481248	0.00683901	0.0238916	0.0481563	0.0206256	0.0554093	0.0240211		0	0.0376893	0.00340565	0.00338318	0.0137585	0	0.0102076	0.0102533	0	0.00339167	0.0033972	0	0.0135814	0.00678702	0.00680851	0	0.00338639	0.00339121	0.0342642	0.0068271
vallitalea	0.0103132	0.0345853	0.0586713	0.00341064	0.00687734	0.0308156	0.218629	0.0725514	0.0583591	0	0.171538	0.251924	0.0445816	0.020517	0.00342877	0	0	0.0034256	0	0.124215	0.0102438	0.00343749	0.013678	0.0341309	0	0	0.00346308	0.0102948		0	0.0411156	0.0306508	0	0.00343962	0.00681501	0.00340252	0.0170888	0.00338788	0	0	0.013637	0.00679071	0.00678702	0.00340426	0	0	0.0101736	0.00342642	0.0273084
eggerthella	0.00687545	0	0.0241588	0	0.00343867	0	0	0.0103645	0	0	0.0102923	0.00345101	0.00342936	0	0.00342877	0.010362	0.00341915	0	0	0.00345042	0	0.00343749	0.00683901	0	0.00343974	0.00343761	0	0.00343159		0.00679833	0.0102789	0.0102169	0.00338318	0	0.0034075	0.00340252	0.0068355	0.00338788	0	0.0101916	0.013637	0.0169768	0.00678702	0.013617	0.0102414	0.00677277	0.0135648	0.00342642	0.0068271
coprococcus	0.0103132	0.0138341	0.0483175	0.0102319	0.0343867	0.0136958	0.128401	0.0967352	0.0102987	0	0.0240154	0.106981	0.0102881	0.0102585	0.00342877	0.013816	0.00341915	0.017128	0.0137537	0.0207025	0.017073	0.0481248	0.00683901	0.00682617	0.0378371	0.0137504	0.0311678	0.0411791		0.00679833	0.0171315	0	0.00676636	0	0.01363	0.0102076	0.0102533	0	0	0	0	0	0.00339351	0	0.00682757	0.00677277	0.0203473	0.0308378	0.0068271
alloprevotella	0.0687545	0.0657121	0.0655738	0.0784447	0.0447027	0.0342395	0.0728762	0.0414579	0.0652249	0	0.0274461	0.0931773	0.0548697	0.027356	0.0377164	0.0241779	0.0239341	0.017128	0.0206306	0.0759092	0.0375606	0.0240624	0.0512926	0.0443701	0.0584755	0.0515641	0.0311678	0.0240211		0.00679833	0.0034263	0	0	0	0	0.0136101	0.00341775	0	0	0.0033972	0	0	0	0.00680851	0.00341378	0	0	0	0
tyzzerella	0.0343773	0.103756	0.0310613	0.0136426	0.0447027	0.0171198	0.0832871	0.124374	0.0343289	0.0273215	0.0343077	0.0414122	0.0205761	0.0410341	0.0240014	0.0276319	0.0273532	0.0650863	0.0275075	0.0379546	0.0102438	0.0206249	0.0170975	0.0136523	0.0447166	0.0240633	0.0277047	0.0377475		0	0.0171315	0	0	0.0343962	0	0	0	0	0.00678334	0	0	0	0	0	0	0	0	0.0479698	0.00341355
butyrivibrio	0	0	0	0.0136426	0.292287	0	0.00347029	0.0138193	0.0137315	0.252724	0.0137231	0.00690203	0.00685871	0.0102585	0	0.01727	0.0170958	0.00685119	0.0103153	0	0.0068292	0.0103125	0	0	0.0206384	0.00343761	0	0		0.0101975	0.0068526	0	0	0.0103189	0	0.00680504	0	0.00338788	0.0644417	0	0.00340925	0	0	0.00340426	0.0136551	0.00677277	0	0.0342642	0
coxiella	0	0	0	0	0	0	0	0	0	0	0	0	0	0	0	0	0	0	0	0	0	0	0	0	0	0	0	0		0	0	0	0	0	0	0.00340252	0	0	0	0	0	0	0	0	0	0	0	0	0
salmonella	0.00343773	0	0	0.0136426	0	0	0	0.00345483	0	0	0	0	0	0	0	0	0.00341915	0	0	0.00345042	0.017073	0.00687498	0	0.00341309	0	0	0	0		0.0101975	0.0788049	0	0	0	0	0	0	0	0	0	0	0	0	0.00340426	0.00341378	0	0.0101736	0.00685284	0
rothia	0	0	0	0	0	0	0	0	0	0	0	0	0	0	0	0	0	0	0	0	0	0	0	0	0	0	0	0		0	0	0	0	0	0	0	0	0	0	0	0	0	0	0	0	0	0	0	0
candidatus monilibacter	0	0	0	0	0	0	0	0	0	0	0	0	0	0	0	0	0	0	0	0	0	0	0	0	0	0	0	0		0	0	0	0	0	0	0	0	0	0	0	0	0	0	0	0	0	0	0	0
gracilibacter	0.0446904	0.0622536	0.0069025	0.0306958	0.010316	0.0239677	0.0312326	0.0172741	0.0686577	0.0102456	0.0102923	0.0310591	0.00342936	0.0410341	0.058289	0.013816	0.0957363	0.0308304	0.0446997	0.00345042	0.034146	0.0240624	0	0	0.0343974	0.0343761	0.0311678	0.0102948		0	0	0	0	0.0103189	0	0.00340252	0	0	0	0.0067944	0	0	0	0	0.00341378	0	0	0.00342642	0
paracoccus	0	0	0	0	0	0	0	0	0	0	0	0	0	0	0	0	0	0	0	0	0	0	0	0	0	0	0	0		0	0	0	0	0	0	0	0	0.00677576	0	0	0	0	0	0	0	0	0	0	0
xanthobacter	0	0	0	0	0	0	0	0	0	0	0	0	0	0	0	0	0	0	0	0	0	0	0	0	0	0	0	0		0	0	0	0	0	0	0	0	0	0	0	0	0	0	0	0	0	0	0	0
caloramator	0	0.0138341	0.0448663	0	0	0.0102719	0	0.00345483	0.00343289	0	0	0.0276081	0.0823045	0.0034195	0.0137151	0	0.00341915	0	0	0.4106	0	0	0.0102585	0	0	0.0103128	0	0.00343159		0	0.0068526	0	0	0	0	0	0	0	0	0.0067944	0	0.0203721	0.00339351	0.0102128	0	0	0	0	0
enterorhabdus	0	0.00345853	0.00345125	0	0.00343867	0	0.00347029	0	0.00686577	0.00683037	0.0102923	0.00690203	0	0.0034195	0.00685753	0.01727	0.0102575	0	0.00687687	0.00345042	0	0	0	0	0	0.00687521	0	0.00343159		0.00679833	0.0274104	0.0204339	0.00338318	0	0.020445	0.0102076	0.00341775	0	0.00678334	0.0033972	0	0.0101861	0.0101805	0.00340426	0.00341378	0.0304775	0.00678242	0.0171321	0.00341355
anaerosporobacter	0.0240641	0.0207512	0.0172563	0.00682128	0.0171934	0.00684791	0.0173515	0.0172741	0.0274631	0.00683037	0.0137231	0.0172551	0.00342936	0	0.0102863	0.0483559	0.174377	0.0274048	0.0171922	0.00690084	0	0.00343749	0.00683901	0.00682617	0.0206384	0.00343761	0.0173154	0.0102948		0	0	0	0.00338318	0.00343962	0	0.0136101	0	0	0	0	0	0	0	0	0	0.00677277	0	0.0137057	0
syntrophobacter	0	0	0	0	0	0	0	0	0	0	0	0	0	0	0	0	0	0	0	0	0	0	0	0	0	0	0	0		0	0	0	0	0	0	0	0	0	0	0	0	0	0	0	0	0	0	0	0
sporobacter	0.0206264	0.0242097	0.0172563	0	0.00343867	0.00342395	0.0242921	0.020729	0.0514933	0	0.0205846	0.0345101	0.0102881	0.020517	0.058289	0	0.00683831	0.0102768	0.00687687	0.0138017	0.0273168	0.0240624	0.0170975	0.0170654	0.00687947	0.0137504	0.0380939	0.0411791		0.00339916	0	0	0	0	0.00681501	0	0.00341775	0	0	0	0	0	0	0	0	0	0	0.0102793	0
methylothermus	0	0	0	0	0	0	0	0	0	0	0	0	0	0	0	0	0	0	0	0	0	0	0	0	0	0	0	0		0	0	0	0	0	0	0	0	0	0	0	0	0	0	0	0	0	0	0	0
spirochaeta	0	0.00691706	0.0345125	0.0102319	0.0240707	0.00342395	0.0138812	0.0138193	0.0137315	0.00683037	0.0857692	0.0448632	0.0137174	0	0.00342877	0.0483559	0.0102575	0	0.00687687	0.0759092	0.0068292	0.00343749	0.0170975	0.00682617	0	0.0103128	0.00692617	0.00343159		0	0.0102789	0	0	0	0	0	0	0	0	0	0.00340925	0	0	0	0	0	0	0	0
thermoanaerobacter	0.00343773	0.0657121	0.0069025	0	0.010316	0	0.0138812	0.00345483	0.0240302	0	0	0.010353	0.0240055	0.0102585	0.0205726	0	0.00341915	0.0102768	0.024069	0.00345042	0.0546336	0.01375	0.0170975	0.0238916	0.0687947	0.0618769	0.0277047	0.0102948		0	0	0	0	0	0	0	0	0	0.00339167	0	0	0	0	0	0	0	0	0	0
micrococcus	0	0	0	0	0	0	0	0	0	0	0	0	0	0	0	0	0	0	0	0	0	0	0	0	0	0	0	0		0	0	0	0	0	0	0	0	0	0.00339167	0	0	0	0	0	0	0	0	0.00342642	0
brachymonas	0	0	0	0	0	0	0	0	0	0	0	0	0	0	0	0.00345399	0	0	0	0	0	0	0	0	0	0	0	0		0	0	0	0	0	0	0	0	0	0	0	0	0	0	0	0.0136551	0	0.00339121	0	0
deinococcus	0	0	0	0	0	0	0	0	0	0	0	0	0	0	0	0	0	0	0	0	0	0	0	0	0	0	0	0		0	0	0	0	0	0	0	0	0	0	0	0	0	0	0	0	0	0.00339121	0	0
paraeggerthella	0	0	0.00345125	0	0.00687734	0	0.00347029	0.00690966	0	0.00341518	0	0	0	0.0034195	0.00342877	0.010362	0	0	0	0	0	0	0	0.00341309	0	0	0	0		0.00679833	0.0034263	0	0.0101495	0	0.01363	0	0.0102533	0	0	0	0	0.00679071	0.00339351	0.00680851	0.0102414	0	0.0203473	0.0171321	0.00341355
peptococcus	0.0240641	0.0207512	0.00345125	0.0204638	0.0550187	0.0205437	0.0208218	0.0138193	0.00343289	0	0.0137231	0.0345101	0.00685871	0.0102585	0	0.013816	0.00341915	0.0137024	0.0103153	0.00345042	0.0273168	0.00687498	0.0102585	0.00341309	0.0206384	0.00343761	0.0242416	0.00686318		0	0.0034263	0.00340565	0	0.0240773	0	0	0	0	0	0	0	0	0	0.00340426	0	0.00677277	0	0	0
anaerovorax	0.00687545	0.0172927	0.0207075	0.00682128	0.00687734	0.0308156	0.0208218	0.00345483	0.00686577	0.00341518	0.0377384	0.010353	0.0205761	0.0034195	0.0171438	0	0	0.00685119	0.00343843	0.0690084	0.0068292	0	0.0307755	0.0136523	0.00687947	0.0240633	0.0207785	0.017158		0	0	0	0	0	0	0	0.00341775	0	0	0	0	0.00339536	0	0	0	0	0	0.00685284	0
staphylococcus	0	0	0.00345125	0.0102319	0.00687734	0	0	0.00345483	0	0.00683037	0.00343077	0	0	0	0.00342877	0.00345399	0.0102575	0	0.0206306	0.00345042	0.0136584	0	0	0	0.00343974	0	0	0		0	0	0	0.00338318	0.0103189	0	0.00340252	0	0	0	0	0	0	0.00678702	0	0.00682757	0.0169319	0	0	0.0068271
senegalimassilia	0.00687545	0	0	0	0.00687734	0	0	0	0.0102987	0	0	0	0	0	0.00685753	0.00690799	0.0102575	0.0034256	0.00343843	0	0	0	0	0.00341309	0.00343974	0.00687521	0	0		0	0.0034263	0.00681129	0.00338318	0.0137585	0.0034075	0	0.0068355	0	0	0	0	0.00339536	0.00339351	0.00340426	0.0102414	0.0169319	0.0101736	0.0137057	0.0102407
paenibacillus	0	0	0	0	0	0	0	0	0	0	0	0	0	0	0	0	0	0	0	0	0	0	0	0	0	0	0	0		0.00339916	0	0	0	0	0	0	0	0	0	0	0	0	0	0	0.00682757	0	0	0	0
chryseobacterium	0	0	0	0	0	0	0	0	0	0	0	0	0	0	0	0	0	0	0	0	0	0	0	0	0	0	0	0		0	0	0	0	0	0	0	0	0	0.00339167	0	0	0	0	0	0.0170689	0	0.00339121	0	0
candidatus nucleicultrix	0.0515659	0.0138341	0.0069025	0	0.0137547	0	0.00347029	0.00345483	0.0171644	0.00341518	0.00686153	0.00690203	0.00685871	0.00683901	0.00342877	0	0	0.0513839	0	0.00345042	0.0409752	0.0309374	0.0683901	0	0.0103192	0	0.0277047	0		0	0	0	0	0	0	0	0	0	0	0	0	0.00339536	0	0	0	0	0	0	0
mesorhizobium	0.00343773	0	0	0	0	0	0	0	0	0	0.00343077	0	0	0	0.00342877	0	0	0	0	0	0	0	0	0	0	0	0	0		0	0	0	0	0	0	0	0	0	0	0	0	0	0	0	0	0	0	0	0
knoellia	0	0	0	0	0	0	0	0	0	0	0	0	0	0	0	0	0	0	0	0	0	0	0	0	0	0	0	0		0	0	0	0	0	0	0	0	0.00677576	0	0	0	0	0	0	0	0	0	0	0
pseudomonas	0	0	0	0	0	0	0	0.00345483	0	0	0.00343077	0	0	0	0.00342877	0	0	0	0	0	0	0	0	0	0	0	0	0		0	0	0	0	0.00687924	0	0	0.00341775	0	0	0	0	0	0	0	0	0	0.00339121	0	0
brachybacterium	0	0	0	0	0	0	0	0	0	0	0	0	0	0	0	0	0	0	0	0	0	0	0	0	0	0	0	0		0	0	0	0	0	0	0	0	0	0	0	0	0	0	0	0	0	0	0	0
virgibacillus	0	0	0	0	0	0	0	0	0	0	0	0	0	0	0	0	0	0	0	0	0	0	0	0	0	0	0	0		0	0	0	0	0.00343962	0	0	0	0	0	0	0.00340925	0	0	0	0	0	0	0	0
schlegelella	0	0	0	0	0	0	0	0	0	0	0	0	0	0	0	0	0	0	0	0	0	0	0	0	0	0	0	0		0	0	0	0	0	0	0	0	0	0	0	0	0	0	0	0	0	0	0	0
veillonella	0	0	0	0	0	0	0	0	0	0	0	0	0	0	0	0	0	0	0	0	0	0	0	0	0	0	0	0		0	0	0	0	0	0	0	0	0	0	0	0	0	0	0	0	0	0	0	0
hespellia	0	0.00691706	0.00345125	0	0.0240707	0.00342395	0	0.00345483	0.00686577	0	0	0.00690203	0.00685871	0	0.00342877	0.010362	0.0136766	0.0137024	0.0103153	0.00690084	0	0	0.0034195	0	0	0	0.00692617	0		0	0	0	0	0.00687924	0.0102225	0	0.00341775	0	0	0.0101916	0	0.0237675	0	0.00340426	0.0102414	0	0.00678242	0.00342642	0.0102407
pleomorphomonas	0	0	0	0	0	0	0	0	0	0	0	0	0	0	0	0	0	0	0	0	0	0	0	0	0	0	0	0		0	0	0	0	0	0	0	0	0	0	0	0	0	0	0	0	0	0	0	0
aquicella	0	0	0	0	0	0	0	0	0	0	0	0	0	0	0	0	0	0	0	0	0	0	0	0	0	0	0	0		0	0	0	0	0	0	0	0	0	0	0	0	0	0	0	0	0	0	0	0
cosenzaea	0	0	0	0	0	0	0	0	0	0	0	0	0	0	0	0	0	0	0	0	0	0	0	0	0.00687947	0	0	0.00343159		0	0	0	0	0	0	0	0	0	0	0	0	0	0	0	0	0	0	0	0
aquabacterium	0	0	0	0	0	0	0	0	0	0	0	0	0	0	0	0	0	0	0	0	0	0	0	0	0	0	0	0		0	0	0	0	0	0	0	0	0	0	0	0	0	0	0	0	0	0	0	0
flavonifractor	0.0137509	0.00345853	0.00345125	0	0.0928441	0.00684791	0.0104109	0.00690966	0	0	0	0.00690203	0	0	0.0102863	0.013816	0.0307724	0.017128	0.0171922	0	0	0.0103125	0	0	0.00687947	0	0.00692617	0.00343159		0	0	0	0	0.0206377	0	0	0	0	0	0	0	0	0	0	0.00341378	0.00338639	0.00339121	0.00685284	0
azoarcus	0.00343773	0	0	0	0	0	0	0.00345483	0.00343289	0.00341518	0	0	0	0.0034195	0	0	0	0.0034256	0	0	0	0.00343749	0	0.00341309	0	0	0.00346308	0		0	0	0	0	0	0	0	0	0	0	0	0	0.00679071	0	0	0	0.00338639	0	0	0
bradyrhizobium	0.00343773	0.00345853	0	0	0	0.00684791	0	0	0	0	0	0	0	0	0	0.00345399	0	0	0	0	0	0	0.0034195	0	0	0	0	0		0	0	0	0	0	0	0	0	0	0	0	0	0	0	0	0	0	0	0	0
olsenella	0	0.00345853	0	0	0	0	0	0	0	0	0.0137231	0.00345101	0	0.0034195	0.00342877	0	0	0	0	0	0.0034146	0.00687498	0.0034195	0.00341309	0	0.00343761	0	0.0102948		0	0.0034263	0	0	0.00343962	0	0	0	0	0	0	0	0.0169768	0	0.0170213	0.00341378	0	0.00339121	0	0
tepidimonas	0	0	0	0	0	0	0	0	0	0	0	0	0	0	0	0	0	0	0	0	0	0	0	0	0	0.00343761	0	0		0	0	0	0	0	0	0	0	0	0	0	0	0	0	0	0	0	0	0	0
tolumonas	0	0	0	0	0	0	0	0	0	0	0	0	0	0	0	0	0	0	0	0	0	0	0	0	0	0	0	0		0	0	0	0	0	0	0	0	0	0	0	0	0	0	0	0.0238965	0	0	0	0
pelomonas	0	0	0.00345125	0	0	0	0	0	0	0	0	0	0	0	0	0.00345399	0	0	0	0	0	0	0	0	0	0	0	0		0	0	0	0.00676636	0	0	0	0	0.0101636	0	0	0	0	0	0	0	0	0	0	0
sporanaerobacter	0.00687545	0.00691706	0.00345125	0.0204638	0.00343867	0	0.00347029	0.00690966	0.0240302	0.037567	0.00686153	0	0	0.0102585	0.0102863	0.00345399	0.0102575	0.00685119	0	0.00345042	0	0.00687498	0.0034195	0.00682617	0	0	0.0380939	0.0205895		0	0	0	0	0.0103189	0	0	0	0	0	0	0	0	0	0	0	0	0	0.00342642	0
mycoplana	0	0	0	0	0	0	0	0	0	0	0	0	0	0	0	0	0	0	0	0	0	0	0	0	0	0	0	0		0	0	0	0	0	0	0	0	0	0	0	0	0	0	0	0.00341378	0	0	0	0
jeotgalicoccus	0	0	0	0.0102319	0	0	0	0	0	0.00341518	0	0	0	0	0	0	0.00341915	0	0.00343843	0	0.0034146	0.00343749	0	0	0.0240782	0	0	0.00343159		0	0.0171315	0	0.00338318	0	0	0	0.00341775	0.0101636	0.010175	0	0	0	0	0	0	0.0304775	0	0	0
laceyella	0	0	0	0	0	0	0	0	0	0	0	0	0	0	0	0	0	0	0	0	0	0	0	0	0	0	0	0		0	0	0	0	0	0	0	0	0	0	0	0	0	0	0	0	0.00338639	0	0	0
oceanobacillus	0	0	0	0	0	0	0	0	0	0	0	0	0	0	0	0	0	0	0	0	0	0	0	0	0	0	0	0		0	0	0	0	0	0	0	0	0	0	0	0	0	0	0	0.00682757	0	0	0	0
stenotrophomonas	0	0	0	0	0	0	0	0	0	0	0	0	0	0	0	0	0	0	0	0	0	0	0	0	0	0	0	0		0	0.0034263	0	0	0.0103189	0	0	0	0.00338788	0	0	0	0	0	0	0	0	0.0237385	0	0
acidovorax	0	0	0	0	0	0	0	0	0	0	0	0	0	0	0	0	0	0	0	0	0	0	0.0034195	0	0	0	0	0		0	0	0	0	0	0	0	0	0	0	0	0	0	0	0	0	0	0	0	0
arthrobacter	0	0	0	0	0	0	0	0	0	0	0	0	0	0	0	0	0	0	0	0	0	0	0	0	0	0	0	0		0	0	0	0	0	0	0	0	0	0	0	0	0	0	0	0	0	0	0	0
cytophaga	0	0	0	0	0	0	0	0	0	0	0	0	0	0	0	0	0	0	0	0	0	0	0	0	0	0	0	0		0	0	0	0	0	0	0	0	0	0	0	0	0	0	0	0	0	0	0	0
anaerococcus	0	0	0	0	0	0	0	0	0	0	0	0	0	0	0	0	0	0	0	0	0	0	0	0	0	0	0	0		0	0	0	0	0	0	0	0	0	0	0	0	0	0	0	0	0	0	0	0
thermicanus	0	0	0	0	0	0	0	0	0	0	0	0	0	0	0	0	0	0	0	0	0	0	0	0	0	0	0	0		0	0	0	0	0	0	0	0	0	0	0.0033972	0	0	0	0	0	0	0	0	0
gracilibacillus	0	0	0	0	0	0	0	0	0	0	0	0	0	0	0	0	0	0	0	0	0	0	0	0	0	0	0	0		0	0	0	0	0	0	0	0	0	0	0	0	0	0	0	0	0	0	0	0
gemella	0	0	0	0	0	0	0	0	0	0	0	0	0	0	0	0	0	0	0	0	0	0	0	0	0	0	0	0		0	0	0	0	0	0	0	0	0	0	0	0	0	0	0	0	0	0	0	0
sphingobacterium	0	0	0	0	0	0	0	0	0	0	0	0	0	0	0	0	0	0	0	0	0	0	0	0	0	0	0	0		0	0	0	0	0	0	0	0	0	0	0	0	0	0	0	0	0	0	0	0
psychrobacillus	0	0	0	0	0	0	0	0	0	0	0	0	0	0	0	0	0	0	0	0	0	0	0	0.0136523	0	0	0	0		0	0	0	0	0.00343962	0	0	0	0	0	0	0.00340925	0	0	0	0.0102414	0	0	0	0
pantoea	0	0	0	0	0	0	0	0	0	0	0	0	0.00342936	0	0	0	0	0	0	0	0	0	0	0	0	0	0	0		0.00339916	0	0	0	0.0309566	0	0	0.00341775	0	0	0	0	0	0	0	0.0102414	0.00338639	0	0	0
brevundimonas	0	0	0	0	0	0	0	0	0	0	0	0	0	0	0	0	0	0	0	0	0	0	0	0	0	0	0	0		0	0	0	0	0	0	0	0	0	0	0	0	0	0	0	0	0	0	0	0
xanthomonas	0	0	0	0	0	0	0	0	0	0	0	0	0	0	0.00342877	0	0	0	0	0	0	0	0	0	0	0	0	0		0	0	0	0	0.0171981	0	0	0	0	0	0	0	0	0	0	0	0	0	0	0
nitrosovibrio	0	0	0	0	0	0	0	0	0	0	0	0	0	0	0	0	0	0	0	0	0	0	0	0	0	0	0	0		0	0	0	0	0	0	0	0	0	0	0	0	0	0	0	0	0	0	0	0
opitutus	0	0	0	0	0	0	0	0	0	0	0	0	0	0	0	0	0	0	0	0	0	0	0	0	0	0	0	0		0	0	0	0	0	0	0	0	0	0	0	0	0	0	0	0	0	0	0	0
catenibacterium	0	0	0.0103538	0.00341064	0	0	0	0	0	0	0	0.00345101	0	0	0.00342877	0	0	0	0.00687687	0.0759092	0.0068292	0	0.0034195	0.00341309	0	0.00343761	0	0		0	0.0034263	0	0	0	0	0	0.00341775	0	0	0	0	0	0	0	0.00341378	0	0	0	0
neochlamydia	0	0	0	0	0	0	0	0	0	0	0	0	0	0	0	0	0	0	0	0	0	0	0	0	0	0	0	0		0	0	0	0	0	0	0	0	0	0	0	0	0	0	0	0	0	0	0	0
bacteriovorax	0	0	0	0	0	0	0	0	0	0	0	0	0	0	0	0	0	0	0	0	0	0	0	0	0	0	0	0		0	0	0	0	0	0	0	0	0	0	0	0	0	0	0	0	0	0	0	0
cupriavidus	0	0	0	0	0	0	0	0	0	0	0	0	0	0	0	0	0	0	0	0	0	0	0	0	0	0	0	0		0	0	0	0	0	0	0	0	0	0	0	0	0	0	0	0	0	0	0	0
solirubrobacter	0	0	0	0	0	0	0	0	0	0	0	0	0	0	0	0	0	0	0	0	0	0	0	0	0	0	0	0		0	0	0	0	0	0	0	0	0	0	0	0	0	0	0	0	0	0	0	0
leptotrichia	0	0	0	0	0	0	0	0	0	0	0	0	0	0	0	0	0	0	0	0	0	0	0	0	0	0	0	0		0	0	0	0	0	0	0	0	0	0	0	0	0	0	0	0	0	0	0	0
cohnella	0	0	0	0	0	0	0	0	0	0	0	0	0	0	0	0	0	0	0	0	0	0	0	0	0	0	0	0		0	0	0	0	0	0	0	0	0	0	0	0	0	0	0	0	0	0	0	0
adlercreutzia	0	0.00691706	0	0	0	0	0.00347029	0.00345483	0	0	0.00686153	0	0	0	0	0.00345399	0	0	0	0.00345042	0	0.00343749	0.0034195	0.00341309	0.00343974	0	0	0		0	0.0137052	0.00340565	0	0	0.0034075	0	0	0	0	0	0	0	0	0	0	0	0	0.00685284	0.0068271
porphyrobacter	0	0	0	0	0	0	0	0	0	0	0	0	0	0	0	0	0	0	0	0	0	0	0	0	0	0	0	0		0	0	0	0	0	0	0	0	0	0	0	0	0	0	0	0	0	0	0	0
syntrophococcus	0.0275018	0.0242097	0	0	0.0171934	0	0.0138812	0	0	0	0	0	0	0	0	0	0	0.00685119	0	0	0	0	0	0	0.00343974	0	0	0		0	0	0	0.00338318	0.00343962	0.0034075	0.00340252	0	0.00338788	0	0	0	0	0	0	0	0	0	0.00342642	0
fastidiosipila	0.00687545	0	0.0207075	0.00341064	0.00343867	0.00684791	0.0173515	0.00345483	0	0	0.00686153	0.00345101	0	0.0034195	0	0.00345399	0	0	0	0	0	0.00343749	0	0	0.00343974	0.00687521	0	0		0	0	0	0	0.00343962	0	0	0	0	0	0	0	0	0	0	0	0	0	0	0
pedobacter	0	0	0	0	0	0	0	0	0	0	0	0	0	0	0	0	0	0	0	0	0	0	0	0	0	0	0	0		0	0	0	0	0	0	0	0	0	0	0	0	0	0	0	0	0	0	0	0
atopostipes	0	0	0	0	0	0	0	0	0	0.00341518	0	0	0	0	0	0	0.00341915	0	0.00343843	0	0	0.00343749	0	0	0.00343974	0	0	0.0102948		0.0135967	0.0034263	0	0	0	0	0	0	0	0.00339167	0	0	0	0	0	0	0.0101592	0	0.00685284	0
garciella	0.00343773	0	0	0	0.010316	0	0	0	0	0	0	0	0	0	0	0	0	0	0	0	0	0	0.0034195	0	0	0	0.00346308	0		0	0	0	0	0	0	0	0	0	0	0	0	0	0	0	0	0	0	0	0
propionibacterium	0	0	0	0	0	0	0	0	0	0	0	0	0	0	0	0	0	0	0	0	0	0	0	0	0	0	0	0		0	0	0	0	0	0	0	0	0	0	0	0	0	0	0	0	0	0	0	0
erysipelatoclostridium	0	0	0.0069025	0	0.00687734	0	0.00347029	0.00345483	0	0	0.00343077	0.00345101	0	0	0	0	0	0	0	0.0172521	0	0	0	0	0	0	0	0		0	0	0	0	0	0	0	0	0	0	0	0	0.00339536	0	0.00340426	0	0	0	0.00342642	0
psychrobacter	0	0	0	0	0	0	0	0	0	0	0	0	0	0	0	0	0	0	0.0137537	0	0	0	0	0	0	0	0	0		0	0	0	0	0	0	0	0	0	0	0	0	0	0	0	0	0.060955	0	0.0102793	0
geodermatophilus	0	0	0	0	0	0	0	0	0	0	0	0	0	0	0	0	0	0	0	0	0	0	0	0	0	0	0	0		0	0	0	0	0	0	0	0	0	0	0	0	0	0	0	0	0	0	0	0
pelobacter	0	0	0	0	0	0	0	0	0	0	0	0	0	0	0	0	0	0	0	0	0	0	0	0	0	0	0	0		0	0	0	0	0	0	0	0	0	0	0	0	0	0	0	0	0	0	0	0
pseudonocardia	0	0	0	0	0	0	0	0	0	0	0	0	0	0	0	0	0	0	0	0	0	0	0	0	0	0	0	0		0	0	0	0	0	0	0	0	0	0	0	0	0	0	0	0	0	0	0	0
lactonifactor	0	0	0.0103538	0	0.0137547	0	0.00694059	0	0	0	0.0171538	0.00690203	0.00342936	0	0	0	0.00341915	0	0	0	0	0	0	0	0.00343974	0	0	0		0	0.0034263	0	0	0	0	0	0	0	0	0	0	0	0	0	0	0	0.00339121	0	0
rhodococcus	0	0	0	0	0	0	0	0	0	0	0	0	0	0	0	0	0	0	0	0	0	0	0	0	0	0	0	0		0	0	0	0	0	0	0	0	0	0	0	0	0	0	0	0	0	0	0	0
coprobacter	0.00343773	0	0.00345125	0	0	0.00342395	0	0	0	0	0	0	0.00685871	0.0034195	0.00685753	0	0.00341915	0	0	0.00345042	0	0.00687498	0	0	0	0	0	0		0	0.0034263	0.00681129	0	0	0	0	0	0	0.00678334	0	0.00681849	0.00679071	0	0.00340426	0	0	0	0	0
finegoldia	0	0	0	0	0	0	0	0	0	0	0	0	0	0	0	0	0	0	0	0	0	0	0	0	0	0	0	0		0	0	0	0	0	0	0	0	0	0	0	0	0	0	0	0	0	0	0	0
acetivibrio	0.00343773	0.00345853	0.00345125	0	0	0.00342395	0	0	0	0	0.0137231	0	0	0	0	0.00345399	0	0.0034256	0	0.00345042	0	0	0	0.00341309	0	0.00343761	0	0		0	0.0034263	0.00340565	0	0	0	0	0.0068355	0	0	0	0	0	0	0	0	0	0	0	0.0068271
dielma	0	0	0	0.00341064	0.00343867	0	0.0104109	0	0	0	0	0	0	0	0	0.0241779	0	0	0	0	0.0102438	0	0	0	0	0	0	0		0	0	0	0	0	0	0	0.00341775	0	0	0	0	0	0	0	0	0	0	0.00342642	0
agrobacterium	0	0	0	0	0	0	0	0	0	0	0	0	0	0	0	0	0	0	0	0	0	0	0	0	0	0	0	0		0	0	0	0	0	0	0	0	0	0	0.0033972	0	0	0	0	0	0	0	0	0
rikenella	0	0	0	0	0.00687734	0	0	0	0	0.00683037	0	0	0	0	0	0	0.00683831	0.0034256	0.00343843	0.00690084	0	0.00343749	0.0034195	0	0.00343974	0.00343761	0	0		0	0	0	0	0	0	0	0	0	0	0	0	0.00339536	0.00339351	0	0	0	0	0.00342642	0
marinobacter	0	0	0	0	0	0	0	0	0	0	0	0	0	0	0	0	0	0	0	0	0	0	0	0	0	0	0	0		0	0	0	0	0	0	0	0	0	0	0	0	0	0	0	0	0	0	0	0
actinobaculum	0	0	0	0	0	0	0	0	0	0	0	0	0	0	0	0	0	0	0	0	0	0	0	0	0	0	0	0		0	0	0	0	0	0	0	0	0	0	0	0	0	0	0	0	0	0	0	0
microvirga	0	0	0	0	0	0	0	0	0	0	0	0	0	0	0	0	0	0	0	0	0	0	0	0	0	0	0	0		0	0	0	0	0	0	0	0	0	0	0	0	0	0	0	0	0	0	0	0
chlamydia	0	0	0	0	0	0	0	0	0	0	0	0	0	0	0	0	0	0	0	0	0	0	0	0	0	0	0	0		0	0	0	0	0	0	0	0	0	0	0	0	0	0	0	0	0	0	0	0
blastococcus	0	0	0	0	0	0	0	0	0	0	0	0	0	0	0	0	0	0	0	0	0	0	0	0	0	0	0	0		0	0	0	0	0	0	0	0	0	0	0	0	0	0	0	0	0	0	0	0
effusibacillus	0	0	0	0	0	0	0	0	0	0	0	0	0	0	0	0	0	0	0	0	0	0	0	0	0	0	0	0		0	0	0	0	0	0	0	0	0	0	0	0	0	0	0	0	0	0	0	0
neisseria	0	0	0	0	0	0	0	0	0	0	0	0	0	0	0	0	0	0	0	0	0	0	0	0	0	0	0	0		0	0	0	0	0	0	0	0	0	0	0	0	0	0	0	0	0	0	0	0
stenoxybacter	0	0	0	0	0	0	0	0	0	0	0	0	0	0	0	0	0	0	0	0	0	0	0	0	0	0	0	0		0	0	0	0	0	0	0	0	0.0101636	0	0	0	0	0	0	0	0	0	0	0
massilia	0	0	0	0	0	0	0	0	0	0	0	0	0	0	0	0	0	0	0	0	0	0	0	0	0	0	0	0		0	0	0	0	0	0	0	0	0	0	0	0.0170462	0	0	0	0	0	0	0	0
gemmata	0	0	0	0	0	0	0	0	0	0	0	0	0	0	0	0	0	0	0	0	0	0	0	0	0	0	0	0		0	0	0	0	0	0	0	0	0	0	0	0	0	0	0	0	0	0	0	0
algorimarina	0	0	0	0	0	0	0	0	0	0	0	0	0	0	0	0	0	0	0	0	0	0	0	0	0	0	0	0		0	0	0	0	0	0	0	0	0	0	0	0	0	0	0	0	0	0	0	0
brevibacterium	0	0	0	0	0	0	0	0	0	0	0	0	0	0	0	0	0	0	0	0	0	0	0	0	0	0	0	0		0	0	0	0	0	0	0	0	0	0	0	0	0	0	0	0	0	0	0	0
saccharibacter	0	0	0	0	0	0	0	0	0	0	0	0	0	0	0	0	0	0	0	0	0	0	0	0	0	0	0	0		0	0	0	0	0	0	0	0	0	0	0	0	0	0	0	0	0	0	0	0
mycoplasma	0	0	0	0	0	0	0	0	0	0	0	0	0	0	0	0	0	0	0	0	0	0	0	0	0	0	0	0		0	0	0	0	0	0	0	0	0	0	0	0	0	0	0	0	0	0	0	0
brevibacillus	0	0	0	0	0	0	0	0	0	0	0	0	0	0	0	0	0	0.0034256	0	0	0	0	0	0	0	0	0	0		0	0	0	0	0	0	0	0	0	0	0	0	0	0.00339351	0	0	0	0	0.00342642	0
uliginosibacterium	0	0	0	0	0	0	0	0	0	0	0	0	0	0	0	0	0	0	0	0	0	0	0	0	0	0	0	0		0	0	0	0	0	0	0	0	0	0	0	0	0	0	0	0	0	0	0	0
conexibacter	0	0	0	0	0	0	0	0	0	0	0	0	0	0	0	0	0	0	0	0	0	0	0	0	0	0	0	0		0	0	0	0	0	0	0	0	0	0	0	0	0	0	0	0	0	0	0	0
peredibacter	0	0	0	0	0	0	0	0	0	0	0	0	0	0	0	0	0	0	0	0	0	0	0	0	0	0	0	0		0	0	0	0	0	0	0	0	0	0	0	0	0	0	0	0	0	0	0	0
candidatus metachlamydia	0	0	0	0	0	0	0	0	0	0	0	0	0	0	0	0	0	0	0	0	0	0	0	0	0	0	0	0		0	0	0	0	0	0	0	0	0	0	0	0	0	0	0	0	0	0.00339121	0	0
candidatus rhodoluna	0	0	0	0	0	0	0	0	0	0	0	0	0	0	0	0	0	0	0	0	0	0	0	0	0	0	0	0		0	0	0	0	0	0	0	0	0	0	0	0	0	0	0	0	0	0	0	0
cyanobacterium	0	0	0	0	0	0	0	0	0	0	0	0	0	0	0	0	0	0	0	0	0	0	0	0	0	0	0	0		0	0	0	0	0	0	0	0	0	0	0	0	0	0	0	0	0	0	0	0
geobacillus	0	0	0	0	0	0	0	0	0	0	0	0	0	0	0	0	0	0	0	0	0	0	0	0	0	0	0	0		0	0	0	0	0	0	0	0	0	0	0	0	0	0	0	0	0	0	0	0
candidatus rhabdochlamydia	0	0	0	0	0	0	0	0	0	0	0	0	0	0	0	0	0	0	0	0	0	0	0	0	0	0	0	0		0	0	0.00681129	0	0.00343962	0	0	0	0	0	0	0	0	0	0	0	0	0	0	0
actinomadura	0	0	0	0	0	0	0	0	0	0	0	0	0	0	0	0	0	0	0	0	0	0	0	0	0	0	0	0		0	0	0	0	0	0	0	0	0	0	0	0	0	0	0	0	0	0	0	0
spiroplasma	0	0	0	0	0	0	0	0	0	0	0	0	0	0	0	0	0	0	0	0	0	0	0	0	0.00343974	0	0	0.00686318		0	0	0	0	0	0	0	0	0	0	0	0	0	0	0	0	0	0	0	0
ectothiorhodospira	0	0	0	0	0	0	0	0	0	0	0	0	0	0	0	0	0	0	0	0	0	0	0	0	0	0	0	0		0	0	0	0	0	0	0	0	0	0	0	0	0	0	0	0	0	0	0	0
rhodopirellula	0	0	0	0	0	0	0	0	0	0	0	0	0	0	0	0	0	0	0	0	0	0	0	0	0	0	0	0		0	0	0	0	0	0	0	0	0	0	0	0	0	0	0	0	0	0	0	0
alicyclobacillus	0	0	0	0	0	0	0	0	0	0	0	0	0	0	0	0	0	0	0	0	0	0	0	0	0	0	0	0		0	0	0	0	0	0	0	0	0	0	0	0	0	0	0	0	0	0	0	0
geobacter	0	0	0	0	0	0	0	0	0	0	0	0	0	0	0	0	0	0	0	0	0	0	0	0	0	0	0	0		0	0	0	0	0	0	0	0	0	0	0	0	0	0	0	0	0	0	0	0
microbacterium	0	0	0	0	0	0	0	0	0	0	0	0	0	0	0	0	0	0	0	0	0	0	0	0	0	0	0	0		0	0	0	0	0	0	0	0	0	0	0	0	0	0	0	0.0102414	0	0	0	0
granulicatella	0	0	0	0	0	0	0	0	0	0	0	0	0	0	0	0	0	0	0	0	0	0	0.0034195	0	0	0	0	0		0	0	0	0	0	0	0	0	0	0	0	0.00340925	0	0	0	0.00341378	0	0	0	0
pelotomaculum	0	0	0	0	0	0	0	0	0	0	0	0	0	0	0	0	0	0	0	0	0	0	0	0	0	0	0	0		0	0	0	0	0	0	0	0	0	0	0	0	0	0	0	0	0	0	0	0
roseobacter	0	0	0	0	0	0	0	0	0	0	0	0	0	0	0	0	0	0	0	0	0	0	0	0	0	0	0	0		0	0	0	0	0	0	0	0	0	0	0	0	0	0	0	0	0	0	0	0
novosphingobium	0	0	0	0	0	0	0	0	0	0	0	0	0	0	0	0	0	0	0	0	0	0	0	0	0	0	0	0		0	0	0	0	0	0	0	0	0	0	0	0	0	0	0	0	0	0	0	0
filimonas	0	0	0	0	0	0	0	0	0	0	0	0	0	0	0	0	0	0	0	0	0	0	0	0	0	0	0	0		0	0	0	0	0	0	0	0	0	0	0	0	0	0	0	0	0	0	0	0
daeguia	0	0	0	0	0	0	0	0	0	0	0	0	0	0	0	0	0	0	0	0	0	0	0	0	0	0	0	0		0	0	0	0	0	0	0	0	0	0	0	0	0	0	0	0	0.00677277	0.00339121	0	0
photobacterium	0	0	0	0	0	0	0	0	0	0	0	0	0	0	0	0	0	0	0	0	0	0	0	0	0	0	0	0		0.0237941	0	0	0	0	0	0	0	0	0	0.0033972	0	0	0	0	0	0	0	0	0
beutenbergia	0	0	0	0	0	0	0	0	0	0	0	0	0	0	0	0	0	0	0	0	0	0	0	0	0	0	0	0		0	0	0	0	0	0	0	0	0	0	0	0	0	0	0	0	0	0	0	0
tetrasphaera	0	0	0	0	0	0	0	0	0	0	0	0	0	0	0	0	0	0	0	0	0	0	0	0	0	0	0	0		0	0	0	0	0	0	0	0	0.00338788	0	0	0	0	0	0	0	0	0	0	0
sphaerotilus	0	0	0	0	0	0	0	0	0	0	0	0	0	0	0	0	0	0	0	0	0	0	0	0	0	0	0	0		0	0	0	0	0	0	0	0	0	0	0	0	0	0	0	0	0	0	0	0
ethanoligenens	0	0	0	0	0	0	0	0	0.0102987	0	0	0	0	0	0	0	0	0	0	0	0	0	0	0	0	0	0	0		0	0	0	0	0	0	0	0	0	0	0	0	0	0	0	0	0	0	0	0
pseudoxanthomonas	0	0	0	0	0	0	0	0	0.00343289	0	0	0	0	0	0	0	0	0	0	0	0	0	0	0	0	0	0	0		0	0	0	0	0	0	0	0	0	0	0	0	0	0	0	0	0	0	0	0
facklamia	0	0	0	0.00341064	0	0	0	0	0	0	0	0	0	0	0	0	0	0	0	0	0	0	0	0	0	0	0	0		0	0.0034263	0	0.00338318	0	0	0	0	0	0	0	0	0	0	0	0	0.0101592	0	0.00342642	0
sorangium	0	0	0	0	0	0	0	0	0	0	0	0	0	0	0	0	0	0	0	0	0	0	0	0	0	0	0	0		0	0	0	0	0	0	0	0	0	0	0	0	0	0	0	0	0	0	0	0
polaromonas	0	0	0	0	0	0	0	0	0	0	0	0	0	0	0	0	0	0	0	0	0	0	0	0	0	0	0	0		0.00339916	0	0	0	0	0	0	0	0	0	0	0	0	0	0	0	0.00338639	0	0	0
polynucleobacter	0	0	0	0	0	0	0	0	0	0	0	0	0	0	0	0	0	0	0	0	0	0	0	0	0	0	0	0		0	0	0	0	0	0	0	0	0	0	0	0	0	0	0	0	0	0	0	0
papillibacter	0	0	0	0	0.00687734	0	0	0	0	0	0	0	0	0	0	0	0	0	0	0	0	0	0.0034195	0	0	0.00343761	0.00346308	0.00343159		0	0	0	0	0	0	0	0	0	0	0	0	0	0	0	0	0	0	0	0
desulfovibrio	0	0	0	0	0	0	0	0	0	0	0	0.00345101	0	0	0	0	0	0	0	0.00345042	0	0	0	0	0.00343974	0	0	0		0	0	0	0	0	0	0	0	0	0.00339167	0	0	0	0	0	0	0	0	0	0
syntrophus	0	0	0	0	0	0	0	0	0	0	0	0	0	0	0	0	0	0	0	0	0	0	0	0	0	0	0	0		0	0	0	0	0	0	0	0	0	0	0	0	0	0	0	0	0	0	0	0
aciditerrimonas	0	0	0	0	0	0	0	0	0	0	0	0	0	0	0	0	0	0	0	0	0	0	0	0	0	0	0	0		0	0	0	0	0	0	0	0	0	0	0	0	0	0	0	0	0	0	0	0
variovorax	0	0	0	0.00341064	0	0	0	0	0	0	0	0	0	0	0	0	0	0	0	0	0	0	0	0	0	0	0	0		0	0	0	0	0	0	0	0	0	0	0	0	0	0	0	0.00682757	0	0	0	0
hydrogenoanaerobacterium	0	0.00345853	0	0	0.010316	0	0	0	0	0	0	0	0	0	0	0	0	0	0	0	0	0	0	0	0	0	0	0		0	0	0	0	0	0	0	0	0	0	0	0	0	0	0	0	0	0	0.00342642	0
fusicatenibacter	0	0.00345853	0	0	0	0	0	0	0	0	0	0	0	0.0034195	0	0	0	0	0	0	0	0	0	0	0	0	0	0		0	0	0	0	0	0	0	0	0	0	0	0	0	0	0	0	0	0	0	0
rhodobacter	0	0	0	0	0	0	0	0	0	0	0	0	0	0	0	0	0	0	0	0	0	0	0	0	0	0	0	0		0	0	0	0	0	0	0	0	0	0	0	0	0	0	0	0	0	0	0	0
thiothrix	0	0	0	0	0	0	0	0	0	0	0	0	0	0	0	0	0	0	0	0	0	0	0	0	0	0	0	0		0	0	0	0	0	0	0	0	0	0	0	0	0	0	0	0.00341378	0	0	0	0
ilumatobacter	0	0	0	0	0	0	0	0	0	0	0	0	0	0	0	0	0	0	0	0	0	0	0	0	0	0	0	0		0	0	0	0	0	0	0	0	0	0	0	0	0	0	0	0	0	0	0	0
aerococcus	0	0	0	0	0	0	0	0	0	0	0	0	0	0	0	0	0	0	0	0	0	0	0	0	0	0	0	0		0	0	0	0	0	0	0	0	0	0	0	0	0	0	0	0	0	0	0	0
solitalea	0	0	0	0	0	0	0	0	0	0	0	0	0	0	0	0	0	0	0	0	0	0	0	0	0	0	0	0		0	0	0	0	0	0	0	0	0	0.00339167	0	0	0	0	0	0	0	0	0	0
alishewanella	0	0	0	0	0	0	0	0	0	0	0	0	0	0	0	0	0	0	0	0	0	0	0	0	0	0	0	0		0	0	0	0	0	0	0	0	0	0	0	0	0	0	0	0.00341378	0	0	0	0
desulfuromusa	0	0	0	0	0	0	0	0	0	0	0	0	0	0	0	0	0	0	0	0	0	0	0	0	0	0	0	0		0	0	0	0	0	0	0	0	0	0	0	0	0	0	0	0	0	0	0	0
anaerobacterium	0	0	0	0	0	0	0	0	0	0	0	0	0.00342936	0	0	0	0	0	0	0.00345042	0	0	0	0	0	0	0	0		0	0.0068526	0	0	0	0	0	0	0	0	0	0	0	0	0	0	0	0	0	0
litorimonas	0.00343773	0	0	0	0	0	0	0	0	0.00341518	0	0	0	0	0	0	0	0	0	0	0	0	0	0	0	0.00687521	0	0		0	0	0	0	0	0	0	0	0	0	0	0	0	0	0	0	0	0	0	0
methylobacterium	0	0	0	0	0	0	0	0	0	0	0	0	0	0	0	0	0	0	0	0	0	0	0	0	0	0	0	0		0	0	0	0	0.00687924	0	0	0	0	0	0	0	0	0	0	0.00341378	0	0	0	0
celeribacter	0	0	0.00345125	0	0	0	0	0	0	0	0.00343077	0	0	0	0	0	0	0	0	0	0	0	0	0	0	0	0	0		0	0	0	0	0	0	0	0	0	0	0	0	0	0	0	0	0	0	0	0
anaerofustis	0	0	0	0	0	0	0	0	0	0	0	0	0	0	0	0	0	0	0	0	0	0	0	0	0	0	0	0		0	0	0	0	0	0	0	0	0	0	0	0	0	0	0	0	0	0	0.00342642	0.00341355
methylocella	0	0	0	0	0	0	0	0	0	0	0	0	0	0	0	0	0	0	0	0	0	0	0	0	0	0	0	0		0	0	0	0	0	0	0	0	0	0	0	0	0	0	0	0	0	0	0	0
zoogloea	0	0	0	0	0	0	0	0	0	0	0	0	0	0	0	0	0	0	0	0	0	0	0	0	0	0	0	0		0	0	0	0	0	0	0	0	0	0	0	0	0	0	0	0	0	0	0	0
niabella	0	0	0	0	0	0	0	0	0	0	0	0	0	0	0	0	0	0	0	0	0	0	0	0	0	0	0	0		0	0	0	0	0	0	0	0	0	0	0	0	0	0	0	0	0	0	0	0
candidatus solibacter	0	0	0	0	0	0	0	0	0	0	0	0	0	0	0	0	0	0	0	0	0	0	0	0	0	0	0	0		0	0	0	0	0	0	0	0	0	0	0	0	0	0	0	0	0	0	0	0
dietzia	0	0	0	0	0	0	0	0	0	0	0	0	0	0	0	0	0	0	0	0	0	0	0	0	0	0	0	0		0	0	0	0	0	0	0	0	0	0	0	0	0	0	0	0	0	0.00678242	0	0
ardenticatena	0	0	0	0	0	0	0	0	0	0	0	0	0	0	0	0	0	0	0	0	0	0	0	0	0	0	0	0		0	0	0	0	0	0	0	0	0	0	0	0	0	0	0	0	0	0	0	0
candidatus neoehrlichia	0	0	0	0	0	0	0	0	0	0	0	0	0	0	0	0	0	0	0	0	0	0	0	0	0	0	0	0		0	0	0	0	0	0	0	0	0	0	0	0	0	0	0	0	0	0	0	0
paraprevotella	0	0.00345853	0	0	0	0	0	0	0	0	0	0	0	0	0	0	0	0	0	0	0.0034146	0	0	0	0	0	0.00346308	0		0	0	0	0	0	0	0	0	0	0	0	0	0	0	0	0	0	0	0	0
ruegeria	0	0	0	0	0.00343867	0	0	0	0	0	0	0	0	0	0	0	0	0	0	0.00345042	0	0	0	0	0	0	0	0		0	0	0	0	0	0	0	0	0	0	0	0	0	0	0	0	0	0	0	0
faecalibacterium	0	0	0	0.00341064	0	0	0	0	0	0	0	0	0	0	0	0	0	0	0	0	0	0	0	0.00341309	0.00343974	0	0	0		0	0	0	0	0	0	0	0	0	0	0	0	0	0	0	0	0	0	0	0
laribacter	0	0	0	0	0	0	0	0	0	0	0	0	0	0.00683901	0	0	0	0	0	0	0	0	0	0	0	0	0	0		0	0	0	0	0	0	0	0	0	0	0	0	0	0	0	0	0	0	0	0
teredinibacter	0	0	0	0	0	0	0	0	0	0	0	0	0	0	0	0	0	0	0	0	0	0	0	0	0	0	0	0.00343159		0	0.0034263	0	0	0	0	0	0	0	0	0	0	0	0	0	0	0	0	0	0
natronobacillus	0	0	0	0	0	0	0	0	0	0	0	0	0	0	0	0	0	0	0	0	0	0	0	0	0	0	0	0		0	0	0	0	0	0	0	0	0	0	0	0	0	0	0	0.0102414	0	0	0	0
micromonospora	0	0	0	0	0	0	0	0	0	0	0	0	0	0	0	0	0	0	0	0	0	0	0	0	0	0	0	0		0	0	0	0	0	0	0	0	0	0	0	0	0	0	0	0	0	0	0	0
hyphomicrobium	0	0	0	0	0	0	0	0	0	0	0	0	0	0	0	0	0	0	0	0	0	0	0	0	0	0	0	0		0	0	0	0	0	0	0	0	0	0	0	0	0	0	0	0.00341378	0	0	0	0
sporosarcina	0	0	0	0	0	0	0	0	0	0.00683037	0	0	0	0	0	0	0	0	0	0	0	0	0	0	0	0	0	0		0.00339916	0	0	0	0	0	0	0	0	0	0	0	0	0	0	0	0	0	0	0
gordonibacter	0	0	0	0	0	0	0	0	0	0	0	0	0	0	0	0	0	0	0	0	0	0	0	0	0	0	0	0		0	0	0	0	0	0	0	0	0	0	0	0	0	0	0	0	0	0	0	0
gemmatimonas	0	0	0	0	0	0	0	0	0	0	0	0	0	0	0	0	0	0	0	0	0	0	0	0	0	0	0	0		0	0	0	0	0	0	0	0	0	0	0	0	0	0	0	0	0	0	0	0
thermobacillus	0	0	0	0	0	0	0	0	0	0	0	0	0	0	0	0	0	0	0	0	0	0	0	0	0	0	0	0		0	0	0	0	0	0	0	0	0	0	0	0	0	0	0	0	0	0	0	0
amaricoccus	0	0	0	0	0	0	0	0	0	0	0	0	0	0	0	0	0	0	0	0	0	0	0	0	0	0	0	0		0	0	0	0	0	0	0	0	0	0	0	0	0	0	0	0	0	0	0	0
arcicella	0	0	0	0	0	0	0	0	0	0	0	0	0	0	0	0	0	0	0	0	0	0	0	0	0	0	0	0		0	0	0	0	0	0	0	0	0	0	0	0	0	0	0	0	0	0	0	0
imtechella	0	0	0	0	0	0	0	0	0	0	0	0	0	0	0	0	0	0	0	0	0	0	0	0	0	0	0	0		0	0	0	0	0	0	0	0	0	0	0	0	0	0	0	0	0	0	0	0
demequina	0	0	0	0	0	0	0	0	0	0	0	0	0	0	0	0	0	0	0	0	0	0	0	0	0	0	0	0		0	0	0	0	0	0	0	0	0	0	0	0.00681849	0	0	0	0	0	0	0	0
skermanella	0	0	0	0	0	0	0	0	0	0	0	0	0	0	0	0	0	0	0	0	0	0	0	0	0	0	0	0		0	0	0	0	0	0	0	0	0	0	0	0	0	0	0	0	0	0	0	0
[truncated: 36 more columns]

## Sheet: Supplementary Table 3C
Supplemental Table 2C. Relative abundance on species level
	Feces																													Ileal contents
species	Control 1	Control 2	Control 3	Control 4	Control 5	Control 6	Control 7	Control 8	Induction 1	Induction 2	Induction 3	Induction 4	Induction 5	Induction 6	Induction 7	Latent 1	Latent 2	Latent 3	Latent 4	Latent 5	Whole 1	Whole 2	Whole 3	Whole 4	Whole 5	Whole 6	Whole 7	Whole 8		Control 1	Control 2	Control 3	Control 4	Control 5	Control 6	Control 7	Control 8	Induction 1	Induction 2	Induction 3	Induction 4	Induction 5	Induction 6	Induction 7	Latent 1	Latent 2	Latent 3	Latent 4	Latent 5
eubacterium coprostanoligenes	0.0206264	0.0242097	0.117343	0.0306958	0	0.106143	0.267213	0.0380031	0.0102987	0.00341518	0.116646	0.358905	0.0617284	0.0239365	0.0480027	0.307405	0.0410298	0.034256	0.0378228	0.921261	0.0375606	0.0274999	0.027356	0.0682617	0.0309576	0.0275009	0.00346308	0.0960846		0.0101975	0.068526	0.0715186	0.0541309	0.00343962	0.0034075	0.00340252	0.157217	0.00677576	0	0	0.00681849	0.0882792	0.0203611	0.0680851	0.0102414	0.230274	0.00678242	0.0342642	0.119474
lachnoclostridium clostridium bolteae	0.00343773	0	0.00345125	0.00341064	0.00687734	0.00342395	0.0104109	0.172741	0.00343289	0.00683037	0	0	0.0411523	0.441116	0.0411452	0.00345399	0.112832	0.328857	1.74672	0.00690084	0.051219	0.0515623	0.0718096	0.00341309	0.973445	0.440014	0.128134	0.0583371		0.00339916	0	0.00340565	0	0.00343962	0	0	0	0.00338788	0	0.0101916	0	0.00339536	0.00678702	0	0.00682757	0	0	0.123351	0
peredibacter spp.	0	0	0	0	0	0	0	0	0	0	0	0	0	0	0	0	0	0	0	0	0	0	0	0	0	0	0	0		0	0	0	0	0	0	0	0	0	0	0	0	0	0	0	0	0	0	0	0
micromonospora rosaria	0	0	0	0	0	0	0	0	0	0	0	0	0	0	0	0	0	0	0	0	0	0	0	0	0	0	0	0		0	0	0	0	0	0	0	0	0	0	0	0	0	0	0	0	0	0	0	0
bacillus niabensis	0	0	0	0	0	0	0	0	0	0	0	0	0	0	0	0	0	0	0	0	0	0	0	0	0	0	0	0		0	0	0	0	0	0	0	0	0	0	0	0	0	0	0	0.047793	0	0	0	0.00341355
ruminiclostridium [eubacterium] siraeum	0.0309395	0.629453	0.683348	0.0511596	0.10316	0.0684791	0.47543	0.49404	0.127017	0.0102456	0.058323	0.37616	0.0548697	0.0444536	0.216012	0	0	0.0822143	0.0722071	0.0621075	0.150242	0.0171874	0.300916	0	0.0791139	0.0240633	0.0103893	0.250506		0.00679833	0.0582471	0.0102169	0.0101495	0.0791112	0.01363	0.00340252	0.00341775	0.00338788	0	0.0033972	0.0102277	0.00679071	0.0101805	0	0.00341378	0	0.0101736	0.0376906	0.00341355
aerococcus viridans	0	0	0	0	0	0	0	0	0	0	0	0	0	0	0	0	0	0	0	0	0	0	0	0	0	0	0	0		0	0	0	0	0	0	0	0	0	0	0	0	0	0	0	0	0	0	0	0
atopostipes sp.	0	0	0	0	0	0	0	0	0	0	0	0	0	0	0	0	0	0	0	0	0	0.00343749	0	0	0.00343974	0	0	0.00686318		0.00679833	0	0	0	0	0	0	0	0	0	0	0	0	0	0	0	0.00677277	0	0	0
neochlamydia sp.	0	0	0	0	0	0	0	0	0	0	0	0	0	0	0	0	0	0	0	0	0	0	0	0	0	0	0	0		0	0	0	0	0	0	0	0	0	0	0	0	0	0	0	0	0	0	0	0
bacillus sp.	0	0	0	0.00341064	0	0	0	0	0	0.00683037	0	0	0	0	0	0	0	0.0102768	0.0103153	0	0.0034146	0.00343749	0	0	0	0	0	0		0.0781808	0.0137052	0	0	0.00343962	0.0034075	0	0	0.00338788	0	0	0	0	0	0	0.0307241	0.0711141	0.0271297	0.0582491	0.00341355
lactobacillus kitasatonis	0	0	0	0	0	0.00342395	0	0	0	0	0.00343077	0	0	0	0	0	0	0	0	0	0	0	0	0	0	0	0	0		0	0	0	0	0	0	0	0.00341775	0	0	0	0	0	0	0	0	0	0	0	0
acinetobacter sp.	0	0	0	0	0	0	0	0	0	0	0	0	0	0	0	0	0	0	0	0	0	0	0	0	0	0	0	0		0	0	0	0	0	0	0	0	0	0	0	0	0	0.00339351	0	0.0102414	0	0	0.00342642	0
alistipes putredinis	0.0928186	0.0760877	0.02761	0.0648022	0.0653348	0.0479354	0.058995	0.0552772	0.0892551	0.0478126	0.0205846	0.0414122	0.0514403	0.0307755	0.0651466	0.0690799	0.112832	0.0993423	0.079084	0.0621075	0.0751212	0.0996872	0.0649706	0.0204785	0.106632	0.0825026	0.0484832	0.0583371		0.00339916	0	0.00340565	0	0.00343962	0.0034075	0	0.00341775	0.00677576	0	0	0	0.0101861	0	0	0	0	0	0	0
knoellia sinensis	0	0	0	0	0	0	0	0	0	0	0	0	0	0	0	0	0	0	0	0	0	0	0	0	0	0	0	0		0	0	0	0	0	0	0	0	0.00677576	0	0	0	0	0	0	0	0	0	0	0
gracilibacter thermotolerans	0.00343773	0.0138341	0	0.0102319	0.00343867	0.0102719	0.0277624	0.0103645	0.0274631	0.00341518	0	0.0207061	0	0.00683901	0	0.00345399	0.0615448	0.0102768	0.0171922	0	0.0102438	0.0206249	0	0	0.00343974	0.0103128	0.0103893	0		0	0	0	0	0.00343962	0	0	0	0	0	0.0033972	0	0	0	0	0	0	0	0.00342642	0
bacillus spp.	0	0.00691706	0	0.00341064	0	0	0	0.00345483	0	0	0	0.00690203	0	0	0	0.00345399	0.00341915	0.0034256	0.00343843	0.00345042	0.0068292	0.00343749	0	0.00341309	0	0	0.0103893	0		0	0	0	0	0	0	0	0	0	0	0	0	0	0	0	0.0443792	0	0	0	0
candidatus saccharimonas aalborgensis	0.0206264	0.0449609	0.041415	0.0102319	0.0275094	0.0650551	0.0416435	0.117464	0.0171644	0	0.0548923	0.0414122	0.0788752	0.00683901	0.0308589	0.00690799	0	0.0102768	0.0137537	0.131116	0.0102438	0.0171874	0.0444536	0.0136523	0.0825537	0.0103128	0.0103893	0.0137264		0.292328	0.27753	0.323536	0.121794	0.0171981	1.54701	0.0748554	0.680133	0.0203273	0.00339167	0.016986	0.0579572	0.176558	0.0746573	0.408511	0.0341378	0.00677277	0.115301	0.236423	0.911418
rhodopirellula spp.	0	0	0	0	0	0	0	0	0	0	0	0	0	0	0	0	0	0	0	0	0	0	0	0	0	0	0	0		0	0	0	0	0	0	0	0	0	0	0	0	0	0	0	0	0	0	0	0
imtechella halotolerans	0	0	0	0	0	0	0	0	0	0	0	0	0	0	0	0	0	0	0	0	0	0	0	0	0	0	0	0		0	0	0	0	0	0	0	0	0	0	0	0	0	0	0	0	0	0	0	0
oscillibacter sp.	0	0	0	0	0	0	0	0	0	0	0	0.00345101	0.00342936	0	0	0	0	0	0	0.00690084	0	0	0	0	0	0	0	0		0	0	0	0	0	0	0	0	0	0	0	0	0	0	0	0	0	0	0	0
lactobacillus gasseri	0	0	0	0	0.00343867	0	0	0.0103645	0.00343289	0	0.0102923	0	0	0	0.00342877	0.0276319	0.00341915	0	0	0.00345042	0	0	0.0034195	0	0	0	0	0.00343159		0.0169958	0	0.0170282	0.00676636	0.00343962	0.00681501	0.00340252	0.00341775	0.00677576	0	0.016986	0.00681849	0.00339536	0.00339351	0.0170213	0.0204827	0.0237047	0	0.00342642	0
propionibacterium acnes	0	0	0	0	0	0	0	0	0	0	0	0	0	0	0	0	0	0	0	0	0	0	0	0	0	0	0	0		0	0	0	0	0	0	0	0	0	0	0	0	0	0	0	0	0	0	0	0
alloprevotella rava	0.0618791	0.0622536	0.0586713	0.0682128	0.0447027	0.0308156	0.0694059	0.0414579	0.0652249	0	0.0274461	0.0897263	0.0514403	0.027356	0.0240014	0.01727	0.0205149	0.017128	0.0171922	0.0759092	0.0307314	0.0240624	0.0478731	0.040957	0.0584755	0.0446889	0.0311678	0.0240211		0.00679833	0.0034263	0	0	0	0	0.0136101	0	0	0	0.0033972	0	0	0	0.00340426	0.00341378	0	0	0	0
lachnoclostridium clostridium polysaccharolyticum	0.0240641	0.242097	0.096635	0.00341064	0.0928441	0.00684791	0.183926	0.411125	0.0377618	0	0.243584	0.176002	0.257202	0.0820681	0.00342877	0.0310859	0	0.0034256	0.00687687	0.517563	0.136584	0.202812	0.321433	0.0102393	0.0550358	0	0.00692617	0.00686318		0.00339916	0.0205578	0.0136226	0	0.0309566	0.0102225	0	0.0068355	0	0.02035	0.0033972	0.00681849	0.00679071	0.00339351	0.00680851	0.00682757	0	0	0.00342642	0.0102407
hespellia porcina	0	0.00691706	0.00345125	0	0.0240707	0.00342395	0	0.00345483	0.00686577	0	0	0.00690203	0.00685871	0	0.00342877	0.010362	0.0136766	0.0137024	0.0103153	0.00690084	0	0	0.0034195	0	0	0	0.00692617	0		0	0	0	0	0.00687924	0.0102225	0	0.00341775	0	0	0.0101916	0	0.0237675	0	0.00340426	0.0102414	0	0.00678242	0.00342642	0.0102407
geobacter spp.	0	0	0	0	0	0	0	0	0	0	0	0	0	0	0	0	0	0	0	0	0	0	0	0	0	0	0	0		0	0	0	0	0	0	0	0	0	0	0	0	0	0	0	0	0	0	0	0
bacteriovorax sp.	0	0	0	0	0	0	0	0	0	0	0	0	0	0	0	0	0	0	0	0	0	0	0	0	0	0	0	0		0	0	0	0	0	0	0	0	0	0	0	0	0	0	0	0	0	0	0	0
cytophaga spp.	0	0	0	0	0	0	0	0	0	0	0	0	0	0	0	0	0	0	0	0	0	0	0	0	0	0	0	0		0	0	0	0	0	0	0	0	0	0	0	0	0	0	0	0	0	0	0	0
brevibacillus limnophilus	0	0	0	0	0	0	0	0	0	0	0	0	0	0	0	0	0	0	0	0	0	0	0	0	0	0	0	0		0	0	0	0	0	0	0	0	0	0	0	0	0	0	0	0	0	0	0	0
uliginosibacterium sp.	0	0	0	0	0	0	0	0	0	0	0	0	0	0	0	0	0	0	0	0	0	0	0	0	0	0	0	0		0	0	0	0	0	0	0	0	0	0	0	0	0	0	0	0	0	0	0	0
clostridium disporicum	0.656606	0.338936	0.203624	0.0579809	0.144424	0.212285	0.0798168	0.117464	0.583591	0.0478126	0.198984	0.0931773	0.980796	0.184653	0.5006	0.0379939	0.0376107	0.0719375	0.0412612	0.0690084	0.12634	0.0790623	0.164136	0.112632	0.0859934	0.130629	0.131597	0.264233		5.14973	6.71212	2.02636	0.612355	17.6246	17.9235	4.81116	8.84856	8.85253	0.14245	14.9681	4.72181	2.01005	2.6673	3.46553	0.37893	0.0338639	3.7439	0.31523	10.8687
desulfuromusa spp.	0	0	0	0	0	0	0	0	0	0	0	0	0	0	0	0	0	0	0	0	0	0	0	0	0	0	0	0		0	0	0	0	0	0	0	0	0	0	0	0	0	0	0	0	0	0	0	0
peptoclostridium difficile	0.00687545	0	0.0207075	0.0136426	0.0584574	0	0.00694059	0.00690966	0.00343289	0.0136607	0	0.165649	0.00342936	0.0034195	0	0.00690799	0	0.0102768	0.00687687	0.0138017	0.0068292	0.00343749	0	0	0.0137589	0	0	0.00343159		0.224345	0.0034263	0.160065	0.00338318	1.82988	0.0613351	0.0170126	0.00341775	0.0101636	0.295075	0.0033972	0.596618	0.00339536	0	0.00340426	0.047793	0.213342	0.0271297	0.0274113	0.030722
burkholderia stabilis	0	0	0	0	0	0	0	0	0	0	0	0	0	0	0	0	0	0	0	0	0	0	0	0	0	0	0	0		0	0	0	0	0	0	0	0	0	0	0	0	0	0	0	0	0	0	0	0
roseburia faecis	0.134071	0.124507	0.241588	0.0341064	0.33699	0.0136958	0.176985	0.214199	0.0343289	0.00341518	0.0720461	0.583221	0.0994513	0.0649706	0.102863	0.01727	0.00683831	0.0376816	0.00687687	0.0172521	0.0307314	0.0515623	0.0307755	0.0375439	0.0447166	0.00687521	0.0519463	0.0857898		0.139366	0.400877	0.0204339	0.0304486	0.0412754	0.0102225	0.0170126	0.0375953	0	0.0440917	0	0.00340925	0.0101861	0.0305416	0.0340426	0.00341378	0	0.0135648	0.0445434	0.00341355
bacteroides acidifaciens	15.6004	12.8554	16.8559	26.3847	12.4377	18.7427	10.6885	18.2933	19.9245	27.3625	28.6229	17.1136	23.2442	33.5043	24.6083	23.5562	12.5415	21.708	19.3343	20.0124	30.7143	29.3355	26.8226	33.7452	16.8685	23.9704	24.252	36.5053		28.2335	35.8562	37.0023	36.5282	9.45895	26.8545	26.9581	34.2835	26.6965	31.105	25.2582	37.5358	44.8459	45.7988	44.4323	24.5963	16.7525	48.8673	37.043	38.9179
brevundimonas bacteroides	0	0	0	0	0	0	0	0	0	0	0	0	0	0	0	0	0	0	0	0	0	0	0	0	0	0	0	0		0	0	0	0	0	0	0	0	0	0	0	0	0	0	0	0	0	0	0	0
brevibacterium sp.	0	0	0	0	0	0	0	0	0	0	0	0	0	0	0	0	0	0	0	0	0	0	0	0	0	0	0	0		0	0	0	0	0	0	0	0	0	0	0	0	0	0	0	0	0	0	0	0
lachnoclostridium clostridium fimetarium	0.0859431	0.0830048	0.210526	0.10573	0	0.171198	0.204747	0.317844	0.092688	0.00341518	0.058323	0.0655692	0.0685871	0.119683	0.0857192	0.00690799	0.00341915	0.123321	0.0859609	0.134566	0.0409752	0.154687	0.0547121	0.040957	0.171987	0	0.107356	0.144127		0.0135967	0.0445419	0.00681129	0.00676636	0.00343962	0.00681501	0	0.0102533	0.00338788	0	0	0	0.0101861	0.0169676	0	0.00341378	0	0.0339121	0.082234	0.0170678
micrococcus luteus	0	0	0	0	0	0	0	0	0	0	0	0	0	0	0	0	0	0	0	0	0	0	0	0	0	0	0	0		0	0	0	0	0	0	0	0	0	0.00339167	0	0	0	0	0	0	0	0	0.00342642	0
flavonifractor clostridium orbiscindens	0.0137509	0.00345853	0.00345125	0	0.0928441	0.00684791	0.0104109	0.00690966	0	0	0	0.00690203	0	0	0.0102863	0.013816	0.0307724	0.017128	0.0171922	0	0	0.0103125	0	0	0.00687947	0	0.00692617	0.00343159		0	0	0	0	0.0206377	0	0	0	0	0	0	0	0	0	0	0.00341378	0.00338639	0.00339121	0.00685284	0
mycoplasma gypis	0	0	0	0	0	0	0	0	0	0	0	0	0	0	0	0	0	0	0	0	0	0	0	0	0	0	0	0		0	0	0	0	0	0	0	0	0	0	0	0	0	0	0	0	0	0	0	0
lachnoclostridium clostridium aldenense	0.0928186	0.207512	0.05522	0.0409277	0.0343867	0.0136958	0.222099	0.103645	0.030896	0.0102456	0.0205846	0.0448632	0.0411523	0.027356	0.00685753	0.00690799	0.0615448	0.0205536	0.024069	0.0517563	0.0307314	0.0309374	0.0547121	0.0341309	0.0722345	0.130629	0.0207785	0.0343159		0.00339916	0.0411156	0	0	0.00687924	0	0.0408302	0.013671	0	0	0	0.00681849	0	0.00678702	0.0102128	0	0	0	0.0239849	0.00341355
turicibacter sp.	0.326584	0.252473	1.89129	2.50341	1.28606	1.52024	1.04456	2.89169	2.28974	0.075134	2.33292	0.807537	3.12414	2.76638	1.78982	1.91351	0.11967	1.8738	4.11924	1.33876	3.44192	2.14156	3.99056	5.93536	0.433407	3.1351	2.94708	0.92653		10.2111	7.02049	10.3259	17.826	17.6143	15.9642	29.6019	13.7633	24.9178	0.227242	35.2052	22.6953	6.41043	8.00529	5.96426	28.9933	0.15916	0.807108	1.08275	19.4334
cupriavidus gilardii	0	0	0	0	0	0	0	0	0	0	0	0	0	0	0	0	0	0	0	0	0	0	0	0	0	0	0	0		0	0	0	0	0	0	0	0	0	0	0	0	0	0	0	0	0	0	0	0
planctomyces spp.	0	0	0	0	0	0	0	0	0	0	0	0	0	0	0	0	0	0	0	0	0	0	0	0	0	0	0	0		0	0	0	0	0	0	0	0	0	0	0	0	0	0	0	0	0	0	0	0
lachnoclostridium clostridium symbiosum	0	0	0	0	0	0	0	0	0	0	0	0	0	0.0034195	0	0	0	0	0	0.00690084	0	0	0	0	0	0	0	0		0	0	0	0	0	0	0	0	0	0	0	0	0	0	0	0	0	0	0	0
nitrosovibrio spp.	0	0	0	0	0	0	0	0	0	0	0	0	0	0	0	0	0	0	0	0	0	0	0	0	0	0	0	0		0	0	0	0	0	0	0	0	0	0	0	0	0	0	0	0	0	0	0	0
ilumatobacter fluminis	0	0	0	0	0	0	0	0	0	0	0	0	0	0	0	0	0	0	0	0	0	0	0	0	0	0	0	0		0	0	0	0	0	0	0	0	0	0	0	0	0	0	0	0	0	0	0	0
massilia timonae	0	0	0	0	0	0	0	0	0	0	0	0	0	0	0	0	0	0	0	0	0	0	0	0	0	0	0	0		0	0	0	0	0	0	0	0	0	0	0	0.0170462	0	0	0	0	0	0	0	0
alloprevotella spp.	0.00687545	0.00345853	0.0069025	0.0102319	0	0.00342395	0.00347029	0	0	0	0	0.00345101	0.00342936	0	0.0137151	0.00690799	0.00341915	0	0.00343843	0	0.0068292	0	0.0034195	0.00341309	0	0.00687521	0	0		0	0	0	0	0	0	0	0.00341775	0	0	0	0	0	0	0.00340426	0	0	0	0	0
arthrobacter tumbae	0	0	0	0	0	0	0	0	0	0	0	0	0	0	0	0	0	0	0	0	0	0	0	0	0	0	0	0		0	0	0	0	0	0	0	0	0	0	0	0	0	0	0	0	0	0	0	0
erysipelatoclostridium clostridium innocuum	0	0	0.00345125	0	0.00687734	0	0.00347029	0.00345483	0	0	0.00343077	0.00345101	0	0	0	0	0	0	0	0.00690084	0	0	0	0	0	0	0	0		0	0	0	0	0	0	0	0	0	0	0	0	0	0	0.00340426	0	0	0	0	0
halomonas xinjiangensis	0	0	0	0	0	0	0	0	0	0	0	0	0	0	0	0	0	0	0	0	0	0	0	0	0	0	0	0		0	0	0	0	0	0	0	0	0	0	0.0033972	0	0	0	0	0	0	0	0	0
zoogloea resiniphila	0	0	0	0	0	0	0	0	0	0	0	0	0	0	0	0	0	0	0	0	0	0	0	0	0	0	0	0		0	0	0	0	0	0	0	0	0	0	0	0	0	0	0	0	0	0	0	0
adlercreutzia equolifaciens	0	0.00691706	0	0	0	0	0.00347029	0.00345483	0	0	0.00686153	0	0	0	0	0.00345399	0	0	0	0.00345042	0	0.00343749	0.0034195	0.00341309	0.00343974	0	0	0		0	0.0137052	0.00340565	0	0	0.0034075	0	0	0	0	0	0	0	0	0	0	0	0	0.00685284	0.0068271
paraeggerthella eggerthella hongkongensis	0	0	0.00345125	0	0.00687734	0	0.00347029	0.00690966	0	0.00341518	0	0	0	0.0034195	0.00342877	0.010362	0	0	0	0	0	0	0	0.00341309	0	0	0	0		0.00679833	0.0034263	0	0.0101495	0	0.01363	0	0.0102533	0	0	0	0	0.00679071	0.00339351	0.00680851	0.0102414	0	0.0203473	0.0171321	0.00341355
ruminiclostridium clostridium thermocellum	0	0	0.013805	0	0.0137547	0	0.0138812	0.020729	0	0	0.0308769	0.010353	0	0	0.00342877	0	0.00341915	0.0102768	0.00687687	0.0621075	0	0	0.0034195	0	0	0.00687521	0	0.00343159		0.0135967	0.0068526	0.00340565	0	0	0	0	0.00341775	0.00338788	0	0	0	0	0.00678702	0.00340426	0	0	0	0.0102793	0.0102407
eubacterium sp.	0.0309395	0.0276683	0.155306	0.0204638	0.0894055	0.0136958	0.0763465	0.131283	0.030896	0.00341518	0.0960615	0.0759223	0.00685871	0.0239365	0.0240014	0.127798	0.00341915	0.0034256	0.0206306	0.0621075	0.136584	0.0309374	0.0102585	0.0102393	0.0619152	0.0206256	0.0103893	0.0137264		0.0373908	0.0308367	0.0238395	0.0135327	0.0309566	0.0238525	0.00340252	0	0.0169394	0.010175	0.0101916	0.00340925	0.00679071	0.00339351	0.0204255	0.0443792	0.142228	0.0135648	0.00685284	0.0204813
prevotella spp.	8.07522	5.76883	7.01639	10.116	3.20828	6.2179	5.86133	2.45984	8.9667	0.416652	4.83395	7.35756	10.0274	5.96704	9.74799	3.26402	4.93042	4.13127	2.89172	5.7691	10.1892	4.29686	8.13158	8.02416	5.77532	8.42901	9.67239	6.27295		0.118971	0.236415	0.0919525	0.00338318	0.0894301	0.0579276	0.0612453	0.102533	0.0948606	0.00339167	0.067944	0.0886404	0.105256	0.0882313	0.0885106	0.0853446	0.0677277	0.0474769	0.0651019	0.068271
candidatus alistipes marseilloanorexicus	0	0.00345853	0	0	0.00343867	0	0	0	0	0	0	0	0	0	0	0	0	0	0	0	0	0	0	0	0	0	0	0		0	0	0	0	0	0	0	0	0	0	0	0	0	0	0	0	0	0	0	0
burkholderia spp.	0	0	0	0	0	0	0	0	0	0	0	0	0	0	0	0	0	0	0	0	0	0	0	0	0	0	0	0		0	0	0	0	0	0	0	0	0	0	0	0	0	0	0	0	0.00338639	0	0	0
coxiella spp.	0	0	0	0	0	0	0	0	0	0	0	0	0	0	0	0	0	0	0	0	0	0	0	0	0	0	0	0		0	0	0	0	0	0	0.00340252	0	0	0	0	0	0	0	0	0	0	0	0	0
lachnoclostridium clostridium hathewayi	0.230328	1.36266	0.241588	0.576398	1.37547	1.51681	0.308856	0.853343	0.133883	0.280045	0.1338	0.120785	0.788752	0.167556	0.123436	0.186516	1.18303	0.695396	1.21033	0.196674	0.119511	0.219999	0.0547121	0.078501	0.639791	0.137504	0.363624	0.102948		0.020395	0.154184	0.00681129	0.0270654	0.653527	0.0783726	0.0476353	0.0581018	0.00338788	0.010175	0	0.0238647	0.0135814	0.013574	0.0238298	0.0102414	0.0372503	0.122084	0.455714	0.0273084
tolumonas auensis	0	0	0	0	0	0	0	0	0	0	0	0	0	0	0	0	0	0	0	0	0	0	0	0	0	0	0	0		0	0	0	0	0	0	0	0	0	0	0	0	0	0	0	0.0136551	0	0	0	0
propionibacterium sp.	0	0	0	0	0	0	0	0	0	0	0	0	0	0	0	0	0	0	0	0	0	0	0	0	0	0	0	0		0	0	0	0	0	0	0	0	0	0	0	0	0	0	0	0	0	0	0	0
natronobacillus azotifigens	0	0	0	0	0	0	0	0	0	0	0	0	0	0	0	0	0	0	0	0	0	0	0	0	0	0	0	0		0	0	0	0	0	0	0	0	0	0	0	0	0	0	0	0.0102414	0	0	0	0
lactonifactor longoviformis	0	0	0.0103538	0	0.0137547	0	0.00694059	0	0	0	0.0171538	0.00690203	0.00342936	0	0	0	0.00341915	0	0	0	0	0	0	0	0.00343974	0	0	0		0	0.0034263	0	0	0	0	0	0	0	0	0	0	0	0	0	0	0	0.00339121	0	0
granulicatella paradiacens	0	0	0	0	0	0	0	0	0	0	0	0	0	0	0	0	0	0	0	0	0	0	0.0034195	0	0	0	0	0		0	0	0	0	0	0	0	0	0	0	0	0.00340925	0	0	0	0.00341378	0	0	0	0
pelobacter spp.	0	0	0	0	0	0	0	0	0	0	0	0	0	0	0	0	0	0	0	0	0	0	0	0	0	0	0	0		0	0	0	0	0	0	0	0	0	0	0	0	0	0	0	0	0	0	0	0
anaerotruncus sp.	0.116883	0.169468	0.0862813	0.0238745	0.010316	0.0273916	0.0451138	0.0310935	0.0789564	0.0512278	0.0171538	0.0483142	0.0308642	0.034195	0.102863	0.020724	0.0170958	0.0239792	0.0687687	0.0276033	0.0239022	0.0274999	0.00683901	0.0273047	0.12383	0.0584393	0.0346308	0.0343159		0.00679833	0.0034263	0.00340565	0	0.0137585	0	0	0	0.00338788	0	0	0	0	0	0	0	0	0.00678242	0.0137057	0
hydrogenoanaerobacterium saccharovorans	0	0.00345853	0	0	0.010316	0	0	0	0	0	0	0	0	0	0	0	0	0	0	0	0	0	0	0	0	0	0	0		0	0	0	0	0	0	0	0	0	0	0	0	0	0	0	0	0	0	0.00342642	0
ruminiclostridium clostridium methylpentosum	0.0309395	0.0276683	0.0448663	0.00682128	0.13067	0.0273916	0.0347029	0.0241838	0.0343289	0.00683037	0.0171538	0.0552162	0.0137174	0.0102585	0.0102863	0.0241779	0.00683831	0.0479583	0.00687687	0.00690084	0.0136584	0.0240624	0.0102585	0.00682617	0.0275179	0.00687521	0.0138523	0.00686318		0	0	0	0	0.0584735	0	0.00340252	0	0	0.00339167	0	0	0	0	0	0	0.00338639	0	0.00685284	0.0102407
sphingomonas sp.	0	0	0	0	0	0	0	0	0	0	0	0	0	0	0	0	0	0	0	0	0	0	0	0	0	0	0	0		0	0	0	0	0	0	0	0	0	0	0	0	0	0	0	0	0	0	0	0
sphaerotilus spp.	0	0	0	0	0	0	0	0	0	0	0	0	0	0	0	0	0	0	0	0	0	0	0	0	0	0	0	0		0	0	0	0	0	0	0	0	0	0	0	0	0	0	0	0	0	0	0	0
bacteroides xylanolyticus	0.0446904	0.504946	0.251941	0.0750341	0.010316	0.0855988	0.312326	0.1071	0.0755235	0.0102456	0.0994922	0.286434	0.260631	0.198331	0.0102863	0.255595	0.0991555	0.123321	0.584534	0.0207025	0.150242	0.0515623	0.034195	0.0238916	0.161668	0.281884	0.14545	0.017158		0.00679833	0.0205578	0.00340565	0	0.00687924	0.105633	0.00340252	0.00341775	0	0.00339167	0.0033972	0.00340925	0.0271628	0.0169676	0.027234	0.00341378	0.00677277	0.0305209	0.185027	0.0750981
eggerthella sp.	0.00687545	0	0.0241588	0	0.00343867	0	0	0.0103645	0	0	0.0102923	0.00345101	0.00342936	0	0.00342877	0.010362	0.00341915	0	0	0.00345042	0	0.00343749	0.00683901	0	0.00343974	0.00343761	0	0.00343159		0.00679833	0.0102789	0.0102169	0.00338318	0	0.0034075	0.00340252	0.0068355	0.00338788	0	0.0101916	0.013637	0.0169768	0.00678702	0.013617	0.0102414	0.00677277	0.0135648	0.00342642	0.0068271
skermanella spp.	0	0	0	0	0	0	0	0	0	0	0	0	0	0	0	0	0	0	0	0	0	0	0	0	0	0	0	0		0	0	0	0	0	0	0	0	0	0	0	0	0	0	0	0	0	0	0	0
lachnoclostridium clostridium saccharolyticum	0.677232	1.16553	0.407248	1.07776	11.5127	0.996371	1.30136	4.85058	0.394782	3.01219	0.240154	0.804086	0.140604	0.471892	0.747471	0.0621719	0.105994	3.02138	5.7525	0.538265	0.324387	0.354061	0.259882	0.802075	1.78866	0.116879	0.571409	0.175011		0.105374	0.243267	0.0136226	0.115028	5.65817	0.923433	0.272201	0.160634	0.0609818	0.698684	0.0203832	0.0306832	0.0305582	0.0644767	0.105532	0.0443792	0.0135455	0.369642	3.97807	0.0750981
tyzzerella clostridium piliforme	0.00343773	0.0622536	0.013805	0.00341064	0	0.00684791	0.0659356	0.0932804	0.0137315	0	0.0171538	0.0138041	0.0137174	0.020517	0.0137151	0	0	0.0102768	0.0206306	0.0207025	0.0034146	0.00687498	0	0.0102393	0.0171987	0.017188	0.0173154	0.00686318		0	0.0171315	0	0	0	0	0	0	0	0	0	0	0	0	0	0	0	0	0.0205585	0.00341355
geodermatophilus spp.	0	0	0	0	0	0	0	0	0	0	0	0	0	0	0	0	0	0	0	0	0	0	0	0	0	0	0	0		0	0	0	0	0	0	0	0	0	0	0	0	0	0	0	0	0	0	0	0
fusicatenibacter saccharivorans	0	0.00345853	0	0	0	0	0	0	0	0	0	0	0	0.0034195	0	0	0	0	0	0	0	0	0	0	0	0	0	0		0	0	0	0	0	0	0	0	0	0	0	0	0	0	0	0	0	0	0	0
robinsoniella peoriensis	0.838805	0.567199	1.1044	0.112551	0.00687734	0.171198	2.46044	0.504405	0.264332	0.0102456	0.226431	0.434828	0.809328	0.263302	0.229727	0.341945	0.205149	0.28775	0.0584534	0.531364	0.0546336	0.305937	0.748872	0.0648486	1.20735	0.4022	0.183543	0.559349		0.0373908	0.137052	0.0102169	0.0304486	0.0137585	0.00681501	0.0102076	0.0307598	0.00338788	0	0.0135888	0.00681849	0.0339536	0.0101805	0.0238298	0.00341378	0.0169319	0.0271297	0.0513963	0.0170678
olsenella spp.	0	0.00345853	0	0	0	0	0	0	0	0	0.0137231	0.00345101	0	0.0034195	0.00342877	0	0	0	0	0	0.0034146	0.00687498	0.0034195	0.00341309	0	0.00343761	0	0.0102948		0	0.0034263	0	0	0.00343962	0	0	0	0	0	0	0	0.0169768	0	0.0170213	0.00341378	0	0.00339121	0	0
laribacter hongkongensis	0	0	0	0	0	0	0	0	0	0	0	0	0	0.00683901	0	0	0	0	0	0	0	0	0	0	0	0	0	0		0	0	0	0	0	0	0	0	0	0	0	0	0	0	0	0	0	0	0	0
coprococcus spp.	0	0	0	0	0	0	0	0	0	0	0	0	0	0	0	0	0	0.0034256	0	0.00345042	0.0034146	0	0	0	0	0	0	0		0	0	0	0	0	0	0	0	0	0	0	0	0	0	0	0	0.00338639	0	0	0.00341355
gordonibacter pamelaeae	0	0	0	0	0	0	0	0	0	0	0	0	0	0	0	0	0	0	0	0	0	0	0	0	0	0	0	0		0	0	0	0	0	0	0	0	0	0	0	0	0	0	0	0	0	0	0	0
blautia producta	0.123758	0.996057	0.11044	0.133015	0.0447027	1.93453	0.954331	0.442218	0.291795	0.0170759	0.710169	2.17759	0.987654	0.9643	0.490314	0.604449	0.902657	0.181557	0.213183	1.93913	0.491703	0.278437	0.170975	0.167241	1.13511	0.398762	0.748026	0.590234		0.0237941	0.137052	0.0204339	0.0304486	0.0103189	0.0306675	0.0340252	0.041013	0.0135515	0.00339167	0.016986	0.0375017	0.0509303	0.0542962	0.0510638	0.0204827	0.0711141	0.016956	0.212438	0.0273084
sporanaerobacter acetigenes	0.00687545	0.00691706	0.00345125	0.0204638	0.00343867	0	0.00347029	0.00690966	0.0240302	0.037567	0.00686153	0	0	0.0102585	0.0102863	0.00345399	0.0102575	0.00685119	0	0.00345042	0	0.00687498	0.0034195	0.00682617	0	0	0.0380939	0.0205895		0	0	0	0	0.0103189	0	0	0	0	0	0	0	0	0	0	0	0	0	0.00342642	0
paludibacter spp.	0.0481282	0.0968389	0.0931838	0.0136426	0.030948	0.0102719	0.156163	0.114009	0.0240302	0.00683037	0.0857692	0.106981	0.0308642	0.0239365	0.044574	0.01727	0.0102575	0.0308304	0.0378228	0.0448554	0.0273168	0.0481248	0.00683901	0.0238916	0.0481563	0.0206256	0.0554093	0.0240211		0	0.0376893	0.00340565	0.00338318	0.0137585	0	0.0102076	0.0102533	0	0.00339167	0.0033972	0	0.0135814	0.00678702	0.00680851	0	0.00338639	0.00339121	0.0342642	0.0068271
paracoccus marinus	0	0	0	0	0	0	0	0	0	0	0	0	0	0	0	0	0	0	0	0	0	0	0	0	0	0	0	0		0	0	0	0	0	0	0	0	0.00677576	0	0	0	0	0	0	0	0	0	0	0
allobaculum sp	0	0	0.00345125	0	0	0	0	0	0	0	0	0	0	0.0034195	0.00342877	0	0	0	0	0	0	0	0	0	0	0	0	0		0	0	0	0	0	0.0102225	0	0.00341775	0	0	0	0	0.0169768	0.00678702	0.00340426	0	0	0	0	0
enterorhabdus mucosicola	0	0.00345853	0.00345125	0	0.00343867	0	0.00347029	0	0.00686577	0.00683037	0.0102923	0.00690203	0	0.0034195	0.00685753	0.01727	0.0102575	0	0.00687687	0.00345042	0	0	0	0	0	0.00687521	0	0.00343159		0.00679833	0.0274104	0.0204339	0.00338318	0	0.020445	0.0102076	0.00341775	0	0.00678334	0.0033972	0	0.0101861	0.0101805	0.00340426	0.00341378	0.0304775	0.00678242	0.0171321	0.00341355
bacteroides stercoris	0.00343773	0	0	0.00341064	0	0.00342395	0.00347029	0	0	0	0	0.00345101	0.0102881	0	0	0	0	0.0034256	0	0	0	0.00343749	0.00683901	0.00341309	0	0.00343761	0	0.00343159		0	0	0	0	0	0	0	0	0	0	0	0	0	0	0	0	0	0	0	0
alicyclobacillus acidocaldarius	0	0	0	0	0	0	0	0	0	0	0	0	0	0	0	0	0	0	0	0	0	0	0	0	0	0	0	0		0	0	0	0	0	0	0	0	0	0	0	0	0	0	0	0	0	0	0	0
candidatus rhodoluna lacicola	0	0	0	0	0	0	0	0	0	0	0	0	0	0	0	0	0	0	0	0	0	0	0	0	0	0	0	0		0	0	0	0	0	0	0	0	0	0	0	0	0	0	0	0	0	0	0	0
anaerosporobacter mobilis	0.0240641	0.0207512	0.0172563	0.00682128	0.0171934	0.00684791	0.0173515	0.0172741	0.0274631	0.00683037	0.0137231	0.0172551	0.00342936	0	0.0102863	0.0483559	0.174377	0.0274048	0.0171922	0.00690084	0	0.00343749	0.00683901	0.00682617	0.0206384	0.00343761	0.0173154	0.0102948		0	0	0	0.00338318	0.00343962	0	0.0136101	0	0	0	0	0	0	0	0	0	0.00677277	0	0.0137057	0
tepidimonas spp.	0	0	0	0	0	0	0	0	0	0	0	0	0	0	0	0	0	0	0	0	0	0	0	0	0	0.00343761	0	0		0	0	0	0	0	0	0	0	0	0	0	0	0	0	0	0	0	0	0	0
gemmata sp.	0	0	0	0	0	0	0	0	0	0	0	0	0	0	0	0	0	0	0	0	0	0	0	0	0	0	0	0		0	0	0	0	0	0	0	0	0	0	0	0	0	0	0	0	0	0	0	0
saccharibacter spp.	0	0	0	0	0	0	0	0	0	0	0	0	0	0	0	0	0	0	0	0	0	0	0	0	0	0	0	0		0	0	0	0	0	0	0	0	0	0	0	0	0	0	0	0	0	0	0	0
bacillus cellulosilyticus	0	0	0	0	0	0	0	0	0	0	0	0	0	0	0	0	0	0	0	0	0	0	0	0	0	0	0	0		0	0	0	0	0	0	0	0	0	0	0	0	0	0	0	0.00341378	0	0	0	0
acetivibrio spp.	0.00343773	0.00345853	0.00345125	0	0	0.00342395	0	0	0	0	0.0137231	0	0	0	0	0.00345399	0	0.0034256	0	0.00345042	0	0	0	0.00341309	0	0.00343761	0	0		0	0.0034263	0.00340565	0	0	0	0	0.0068355	0	0	0	0	0	0	0	0	0	0	0	0.0068271
arcicella spp.	0	0	0	0	0	0	0	0	0	0	0	0	0	0	0	0	0	0	0	0	0	0	0	0	0	0	0	0		0	0	0	0	0	0	0	0	0	0	0	0	0	0	0	0	0	0	0	0
candidatus solibacter uncultured solibacter sp.	0	0	0	0	0	0	0	0	0	0	0	0	0	0	0	0	0	0	0	0	0	0	0	0	0	0	0	0		0	0	0	0	0	0	0	0	0	0	0	0	0	0	0	0	0	0	0	0
butyrivibrio fibrisolvens	0	0	0	0	0	0	0.00347029	0	0.00343289	0	0	0.00345101	0	0	0	0	0	0	0.00343843	0	0.0034146	0	0	0	0.00687947	0	0	0		0	0	0	0	0	0	0	0	0	0	0	0	0	0	0	0	0	0	0	0
sphingobacterium spiritivorum	0	0	0	0	0	0	0	0	0	0	0	0	0	0	0	0	0	0	0	0	0	0	0	0	0	0	0	0		0	0	0	0	0	0	0	0	0	0	0	0	0	0	0	0	0	0	0	0
brevundimonas vesicularis	0	0	0	0	0	0	0	0	0	0	0	0	0	0	0	0	0	0	0	0	0	0	0	0	0	0	0	0		0	0	0	0	0	0	0	0	0	0	0	0	0	0	0	0	0	0	0	0
blautia ruminococcus obeum	0	0.00345853	0	0	0	0	0	0.0138193	0	0.00341518	0	0.00345101	0	0	0.00342877	0	0.00683831	0	0	0	0	0	0	0.00341309	0	0	0	0.00343159		0	0	0	0	0	0	0	0	0	0	0	0	0	0	0	0	0	0	0	0
peptococcus sp.	0.0240641	0.0207512	0.00345125	0.0204638	0.0550187	0.0205437	0.0208218	0.0138193	0.00343289	0	0.0137231	0.0345101	0.00685871	0.0102585	0	0.013816	0.00341915	0.0137024	0.0103153	0.00345042	0.0273168	0.00687498	0.0102585	0.00341309	0.0206384	0.00343761	0.0242416	0.00686318		0	0.0034263	0.00340565	0	0.0240773	0	0	0	0	0	0	0	0	0	0.00340426	0	0.00677277	0	0	0
corynebacterium diphtheriae	0	0	0	0	0	0	0	0	0	0	0	0	0	0	0	0	0	0	0	0	0	0	0	0	0	0.00343761	0	0		0	0	0	0	0	0	0	0	0	0	0	0	0	0	0	0.0170689	0	0	0	0
pandoraea sp.	0	0	0	0	0	0	0	0	0	0	0	0	0	0	0	0	0	0	0	0	0	0	0	0	0	0	0	0		0	0	0	0	0	0	0	0	0.00338788	0	0	0	0	0	0	0	0.00677277	0	0	0
ruminococcus bromii	0.0137509	0.0380439	0.0586713	0	0.120353	0.00684791	0.0485841	0.0829159	0.00343289	0.00341518	0.0446	0.0655692	0.0445816	0.0034195	0.0102863	0	0	0.0102768	0.00343843	0.0172521	0.0034146	0.0103125	0.0170975	0	0.0137589	0.00687521	0.0138523	0.00686318		0.00339916	0.0068526	0	0.00338318	0.0137585	0.0034075	0.00340252	0.00341775	0	0.030525	0	0.00340925	0.00339536	0	0.00340426	0	0	0.00339121	0	0.0068271
salmonella enterica	0.00343773	0	0	0.0136426	0	0	0	0.00345483	0	0	0	0	0	0	0	0	0.00341915	0	0	0.00345042	0.017073	0.00687498	0	0.00341309	0	0	0	0		0.0101975	0.0788049	0	0	0	0	0	0	0	0	0	0	0	0	0.00340426	0.00341378	0	0.0101736	0.00685284	0
syntrophococcus sp.	0.0275018	0.0242097	0	0	0.0171934	0	0.0138812	0	0	0	0	0	0	0	0	0	0	0.00685119	0	0	0	0	0	0	0.00343974	0	0	0		0	0	0	0.00338318	0.00343962	0.0034075	0.00340252	0	0.00338788	0	0	0	0	0	0	0	0	0	0.00342642	0
odoribacter splanchnicus	0.154698	0.058795	0.324418	0.146658	0.223514	0.0890228	0.23251	0.39385	0.329557	0.389331	0.2676	0.34165	0.0411523	0.348789	0.212584	0.297043	0.112832	0.400795	0.821786	0.213926	0.0204876	0.134062	0.1402	0.109219	0.282058	0.079065	0.245879	0.113243		0.0135967	0.0068526	0.0204339	0	0.0309566	0.0102225	0.0102076	0.0205065	0	0.030525	0.0067944	0.0102277	0.0373489	0.0576897	0.013617	0.00341378	0.00677277	0.0135648	0.0137057	0.0443762
pseudonocardia fici	0	0	0	0	0	0	0	0	0	0	0	0	0	0	0	0	0	0	0	0	0	0	0	0	0	0	0	0		0	0	0	0	0	0	0	0	0	0	0	0	0	0	0	0	0	0	0	0
opitutus spp.	0	0	0	0	0	0	0	0	0	0	0	0	0	0	0	0	0	0	0	0	0	0	0	0	0	0	0	0		0	0	0	0	0	0	0	0	0	0	0	0	0	0	0	0	0	0	0	0
parabacteroides distasonis	0.216577	0.0795462	0.245039	0.231924	0.484853	0.554681	0.11799	0.131283	0.13045	0.508862	0.0377384	0.10353	0.0411523	0.0444536	0.0994343	0.283227	0.280371	0.0719375	0.171922	0.420951	0.17073	0.171874	0.150458	0.146763	0.0687947	0.292197	0.0900402	0.137264		0.0135967	0.0274104	0.0272452	0.00676636	0.0515943	0.0170375	0.0102076	0.0205065	0.0135515	0.0271334	0.0067944	0.0238647	0.00679071	0.00678702	0.0306383	0	0.00677277	0.00339121	0.00685284	0.0068271
butyrivibrio crossotus	0	0	0	0.0136426	0.292287	0	0	0.0138193	0.0102987	0.252724	0.0137231	0.00345101	0.00685871	0.0102585	0	0.01727	0.0170958	0.00685119	0.00687687	0	0.0034146	0.0103125	0	0	0.0137589	0.00343761	0	0		0.0101975	0.0068526	0	0	0.0103189	0	0.00680504	0	0.00338788	0.0644417	0	0.00340925	0	0	0.00340426	0.0136551	0.00677277	0	0.0342642	0
chloroflexus spp.	0	0	0	0	0	0	0	0	0	0	0	0	0	0	0	0	0	0	0	0	0	0	0	0	0	0	0	0		0	0	0	0	0	0	0	0	0	0	0	0	0	0	0	0	0	0	0	0
butyricicoccus pullicaecorum	0.07563	0.100297	0.11044	0.177353	0.0997215	0.0650551	0.0728762	0.10019	0.0720906	0.0341518	0.0308769	0.0379611	0.0137174	0.0478731	0.0308589	0.186516	0.0683831	0.0959167	0.0928377	0.0138017	0.0819504	0.0584373	0.0239365	0.0580225	0.0825537	0.0309385	0.0173154	0.116674		0.0373908	0.164462	0.00681129	0.0236823	0.0963093	0.0170375	0.0170126	0.0068355	0	0.0949668	0	0.0102277	0.00679071	0.013574	0.013617	0.0204827	0.0372503	0.166169	1.12044	0.0204813
polynucleobacter necessarius	0	0	0	0	0	0	0	0	0	0	0	0	0	0	0	0	0	0	0	0	0	0	0	0	0	0	0	0		0	0	0	0	0	0	0	0	0	0	0	0	0	0	0	0	0	0	0	0
pseudobutyrivibrio fibrisolvens	0.00687545	0	0	0	0	0	0	0.00345483	0.00343289	0	0.00343077	0	0	0	0	0	0.00341915	0.0034256	0	0.00345042	0	0	0	0	0	0.00343761	0	0		0.00679833	0.0034263	0	0	0	0	0	0	0	0	0	0.00340925	0	0	0	0	0	0	0	0
lachnoclostridium clostridium indolis	0.539723	2.03362	0.886972	0.173943	0.422957	0.123262	0.180455	0.203835	0.384483	0.0956251	0.4906	0.569417	0.140604	0.0820681	0.113149	0.0276319	0.088898	0.0719375	0.22006	0.669381	0.0136584	0.106562	0.406921	0.0307178	0.192625	0.0996906	0.0207785	0.140695		0.0339916	0.256973	0.00681129	0.0304486	0.161662	0.01363	0.00680504	0.0068355	0.0101636	0.278117	0.0033972	0.013637	0.0135814	0.013574	0.013617	0.00682757	0.0270911	0.0610418	0.657872	0.0204813
alistipes massiliensis	20.0591	18.3544	9.59793	11.4632	10.6324	18.9379	14.3288	12.0124	15.9217	5.04081	5.8769	7.75097	13.7757	9.00698	16.4615	7.19121	21.4449	18.3304	18.8667	11.2208	9.06235	12.3062	11.9717	8.3996	17.2193	13.0663	14.351	7.0931		0.428295	0.301514	0.371215	0.240206	2.83081	0.507718	0.551208	0.375953	0.193109	0.115317	0.190243	0.293195	0.611164	0.607439	0.490213	0.259448	0.308161	0.233993	0.627034	1.11964
ruminiclostridium clostridium leptum	0	0	0	0	0	0.00342395	0.00347029	0.0138193	0.00343289	0	0	0.00345101	0.0274348	0	0	0	0	0	0	0	0.0034146	0.00343749	0.0034195	0.0170654	0.0137589	0.00343761	0.00692617	0.0411791		0	0	0	0	0	0	0	0	0	0	0	0	0.00339536	0	0.00340426	0.00341378	0	0	0	0.00341355
barnesiella viscericola	0.00343773	0.00345853	0	0	0.00343867	0.00342395	0	0	0.00686577	0.00341518	0	0.00345101	0.00685871	0.0034195	0	0.00345399	0	0.0034256	0	0.00345042	0	0	0	0.00682617	0.00343974	0.00343761	0	0.00343159		0	0.0034263	0.00340565	0.00338318	0	0	0	0.00341775	0.00338788	0	0.0033972	0.00340925	0	0	0	0.00341378	0	0.00339121	0	0
candidatus nucleicultrix amoebiphila	0.0515659	0.0138341	0.0069025	0	0.0137547	0	0.00347029	0.00345483	0.0171644	0.00341518	0.00686153	0.00690203	0.00685871	0.00683901	0.00342877	0	0	0.0513839	0	0.00345042	0.0409752	0.0309374	0.0683901	0	0.0103192	0	0.0277047	0		0	0	0	0	0	0	0	0	0	0	0	0	0.00339536	0	0	0	0	0	0	0
mycoplana sp.	0	0	0	0	0	0	0	0	0	0	0	0	0	0	0	0	0	0	0	0	0	0	0	0	0	0	0	0		0	0	0	0	0	0	0	0	0	0	0	0	0	0	0	0.00341378	0	0	0	0
streptococcus spp.	0	0	0	0	0.010316	0.00342395	0	0	0	0	0	0	0	0.0034195	0	0	0	0	0	0	0.0034146	0	0	0.00341309	0	0	0.00346308	0.00343159		0.0271933	0.0068526	0.0136226	0	1.7886	0.0170375	0.0136101	0	0.00677576	0	0.0305748	0.00681849	0.00339536	0	0	0.0204827	0.0304775	0.00339121	0	0.00341355
blastococcus aggregatus	0	0	0	0	0	0	0	0	0	0	0	0	0	0	0	0	0	0	0	0	0	0	0	0	0	0	0	0		0	0	0	0	0	0	0	0	0	0	0	0	0	0	0	0	0	0	0	0
paraprevotella spp.	0	0.00345853	0	0	0	0	0	0	0	0	0	0	0	0	0	0	0	0	0	0	0.0034146	0	0	0	0	0	0.00346308	0		0	0	0	0	0	0	0	0	0	0	0	0	0	0	0	0	0	0	0	0
parasutterella excrementihominis	0.278456	0.172927	0.683348	0.95839	0.333551	1.04088	0.180455	1.04336	0.933745	3.01219	2.17854	0.379611	1.68724	4.07605	1.13149	1.45068	1.26851	0.537819	0.326651	1.51818	2.37656	2.68812	2.32868	3.32093	0.436846	1.26504	0.883086	1.64716		3.14083	2.18941	6.50478	2.36484	0.467788	1.47545	2.88193	2.98712	3.53356	4.97219	2.34067	3.69221	9.26592	7.18067	9.50468	2.92903	6.27497	1.62439	0.860031	1.75798
pedobacter spp.	0	0	0	0	0	0	0	0	0	0	0	0	0	0	0	0	0	0	0	0	0	0	0	0	0	0	0	0		0	0	0	0	0	0	0	0	0	0	0	0	0	0	0	0	0	0	0	0
roseburia sp.	0	0.00345853	0	0	0	0	0	0.00345483	0	0	0	0	0	0	0	0	0	0	0	0	0	0	0	0	0	0	0	0		0	0	0	0	0	0.0034075	0	0	0	0	0	0	0	0	0	0	0	0	0	0.00341355
corynebacterium imitans	0	0	0	0	0	0	0	0	0	0	0	0.00345101	0	0	0	0	0	0	0	0	0	0	0	0	0	0	0	0		0	0.0034263	0	0	0	0	0.00340252	0	0	0	0	0	0	0	0	0	0	0	0	0
pseudoflavonifractor bacteroides capillosus	0.0515659	0.1418	0.0759275	0.10573	0.13067	0.0650551	0.107579	0.120919	0.0720906	0.0614733	0.0240154	0.0414122	0.0823045	0.0683901	0.0411452	0.0690799	0.307724	0.150726	0.151291	0.0207025	0.034146	0.0893747	0.0376146	0.0102393	0.0825537	0.0859402	0.103893	0.0377475		0.00679833	0.0034263	0.00340565	0.00338318	0.0619131	0.00681501	0.00340252	0.00341775	0	0.010175	0	0	0	0	0	0	0.0101592	0.0101736	0.0376906	0.00341355
laceyella sacchari	0	0	0	0	0	0	0	0	0	0	0	0	0	0	0	0	0	0	0	0	0	0	0	0	0	0	0	0		0	0	0	0	0	0	0	0	0	0	0	0	0	0	0	0	0.00338639	0	0	0
rikenella microfusus	0	0	0	0	0.00687734	0	0	0	0	0.00683037	0	0	0	0	0	0	0.00683831	0.0034256	0.00343843	0.00690084	0	0.00343749	0.0034195	0	0.00343974	0.00343761	0	0		0	0	0	0	0	0	0	0	0	0	0	0	0.00339536	0.00339351	0	0	0	0	0.00342642	0
parabacteroides merdae	0	0	0	0	0	0.00342395	0	0	0	0	0	0	0	0	0	0	0	0	0	0.00345042	0	0	0.0034195	0	0	0	0	0		0	0	0	0	0	0	0	0.00341775	0	0	0	0	0	0	0	0.00341378	0	0	0	0
bacteroides caccae	0.0103132	0	0	0.00341064	0	0	0.00347029	0	0	0	0	0	0	0	0.00342877	0	0	0	0	0.0172521	0.0034146	0.00343749	0.0034195	0.00341309	0	0.00343761	0	0.00343159		0	0	0	0	0	0	0	0	0	0	0	0	0	0	0	0	0	0	0	0
veillonella dispar	0	0	0	0	0	0	0	0	0	0	0	0	0	0	0	0	0	0	0	0	0	0	0	0	0	0	0	0		0	0	0	0	0	0	0	0	0	0	0	0	0	0	0	0	0	0	0	0
corynebacterium brevibacterium stationis	0	0	0	0	0	0	0	0	0	0.409822	0	0	0	0	0	0	0	0	0.00687687	0.00345042	0.0034146	0.00343749	0	0	0	0	0	0		0	0	0	0	0	0	0.00340252	0	0.00338788	0.0135667	0	0	0	0	0	0	0.0135455	0	0	0
xanthomonas translucens	0	0	0	0	0	0	0	0	0	0	0	0	0	0	0.00342877	0	0	0	0	0	0	0	0	0	0	0	0	0		0	0	0	0	0.0171981	0	0	0	0	0	0	0	0	0	0	0	0	0	0	0
bacillus halodurans	0	0	0	0	0	0	0	0	0	0	0	0	0	0	0	0	0	0	0	0	0	0	0	0	0	0	0	0		0	0	0	0	0	0	0	0	0	0	0	0	0	0	0	0.00341378	0	0	0	0
ruminiclostridium eubacterium siraeum	0.0343773	0.0553365	0.0448663	0.0306958	0.113476	0.157502	0.100639	0.172741	0.030896	0.0170759	0.106354	0.176002	0.0274348	0.0102585	0.0137151	0	0	0.0239792	0.0309459	0.0103513	0.0102438	0.0893747	0.020517	0.0375439	0.158228	0.0378137	0.0900402	0.0720634		0.00339916	0.0479682	0.00340565	0.0202991	0.0309566	0.02726	0.0204151	0.0170888	0	0.02035	0.0033972	0.0102277	0	0.00339351	0.00340426	0.0204827	0	0.0406945	0.0788076	0.00341355
eubacterium plexicaudatum	0.0515659	0.0657121	0.0345125	0.0306958	0.00687734	0.0102719	0.145752	0.103645	0.0411946	0	0.0137231	0.0448632	0.0171468	0.0239365	0.0102863	0.010362	0.00341915	0.0856399	0.0859609	0.00345042	0.017073	0	0.00683901	0.0170654	0.0275179	0.0137504	0.0138523	0.017158		0.00679833	0.0102789	0	0.00676636	0	0	0	0.00341775	0	0	0	0	0.0101861	0	0.00340426	0	0	0.0135648	0.123351	0.00341355
pleomorphomonas spp.	0	0	0	0	0	0	0	0	0	0	0	0	0	0	0	0	0	0	0	0	0	0	0	0	0	0	0	0		0	0	0	0	0	0	0	0	0	0	0	0	0	0	0	0	0	0	0	0
oscillibacter ruminantium	0.470968	0.217888	0.11044	0.119372	0.0481414	0.167774	0.215158	0.120919	0.0823893	0.0102456	0.0651846	0.245022	0.0823045	0.0923266	0.0925767	0.01727	0.0307724	0.226089	0.0687687	0.0103513	0.0648774	0.271562	0.0581316	0.040957	0.199505	0.0618769	0.277047	0.298548		0.00679833	0.0137052	0.00340565	0	0.0103189	0	0.00680504	0.00341775	0.00677576	0.00339167	0.0033972	0	0.00339536	0.00678702	0.00340426	0	0	0.00678242	0.0205585	0.00341355
ruminococcus spp.	0.00343773	0	0.0172563	0	0.171934	0	0	0.0138193	0.00686577	0.0785492	0	0.00690203	0	0.00683901	0	0.0656259	0.044449	0.0034256	0.024069	0	0.0034146	0	0.0034195	0.00341309	0.00343974	0	0.00346308	0.00343159		0.0305925	0	0.0136226	0	0.00343962	0	0.00340252	0.0068355	0	0.0474834	0	0	0.00339536	0	0	0.0238965	0.044023	0.0135648	0.0205585	0
xanthobacter flavus	0	0	0	0	0	0	0	0	0	0	0	0	0	0	0	0	0	0	0	0	0	0	0	0	0	0	0	0		0	0	0	0	0	0	0	0	0	0	0	0	0	0	0	0	0	0	0	0
stenotrophomonas maltophilia	0	0	0	0	0	0	0	0	0	0	0	0	0	0	0	0	0	0	0	0	0	0	0	0	0	0	0	0		0	0.0034263	0	0	0.00343962	0	0	0	0	0	0	0	0	0	0	0	0	0	0	0
thermobacillus composti	0	0	0	0	0	0	0	0	0	0	0	0	0	0	0	0	0	0	0	0	0	0	0	0	0	0	0	0		0	0	0	0	0	0	0	0	0	0	0	0	0	0	0	0	0	0	0	0
lactobacillus spp.	0	0.0103756	0.00345125	0	0.00343867	0.00342395	0.0138812	0.0483676	0.0102987	0	0.0137231	0.00690203	0	0.013678	0	0.020724	0	0	0.0137537	0.00345042	0	0.0240624	0	0	0.0619152	0.00687521	0	0		0	0	0	0	0	0	0	0	0	0	0	0	0	0	0	0	0	0	0.0274113	0
pandoraea pnomenusa	0	0	0	0	0	0	0	0	0	0	0	0	0	0	0	0	0	0	0	0	0	0	0	0	0	0	0	0		0	0	0	0	0	0.0034075	0	0	0.0101636	0	0	0	0	0	0	0	0	0	0	0
rothia mucilaginosa	0	0	0	0	0	0	0	0	0	0	0	0	0	0	0	0	0	0	0	0	0	0	0	0	0	0	0	0		0	0	0	0	0	0	0	0	0	0	0	0	0	0	0	0	0	0	0	0
chryseobacterium moechotypicola	0	0	0	0	0	0	0	0	0	0	0	0	0	0	0	0	0	0	0	0	0	0	0	0	0	0	0	0		0	0	0	0	0	0	0	0	0	0	0	0	0	0	0	0	0	0	0	0
bacillus subtilis	0	0	0	0	0	0	0	0	0	0	0	0	0	0	0	0	0	0	0	0	0	0	0	0	0	0	0	0		0	0	0	0	0	0	0	0	0	0	0	0	0	0	0	0.0512068	0	0	0	0
eubacterium xylanophilum	0	0	0	0	0	0.0273916	0	0.00345483	0	0.00341518	0	0	0	0.013678	0	0	0	0.0102768	0	0.0138017	0.0239022	0.0103125	0	0	0	0	0.0138523	0.00343159		0	0.0068526	0	0.00338318	0	0.0102225	0.0272201	0.054684	0	0	0	0	0.0237675	0.0305416	0.013617	0.00341378	0	0.0474769	0.0342642	0.00341355
blautia ruminococcus gnavus	0.0137509	0.0103756	0.0069025	0.00682128	0.0343867	0.0102719	0.0173515	0.0138193	0	0	0.00686153	0	0.00685871	0	0.00342877	0.00345399	0	0.0034256	0	0.0103513	0	0	0	0	0.00343974	0.00343761	0	0		0.00339916	0.0171315	0	0.00338318	0.00343962	0.0102225	0	0.0068355	0	0	0	0.00340925	0.00339536	0	0	0.00341378	0	0.00339121	0.00342642	0
corynebacterium sp.	0	0	0	0	0	0	0	0	0	0	0	0	0	0	0	0	0	0	0	0	0	0	0	0	0	0	0	0		0	0	0	0	0	0	0	0	0	0	0	0	0	0	0	0	0	0	0	0
vallitalea pronyensis	0.00687545	0.0242097	0.0172563	0.00341064	0	0.0308156	0.201277	0.0241838	0.0240302	0	0.0137231	0.0448632	0.0308642	0.00683901	0	0	0	0	0	0	0	0	0	0	0	0	0.00346308	0.0102948		0	0.0274104	0	0	0	0.0034075	0.00340252	0.013671	0	0	0	0	0	0.00339351	0	0	0	0.0101736	0	0.0136542
daeguia caeni	0	0	0	0	0	0	0	0	0	0	0	0	0	0	0	0	0	0	0	0	0	0	0	0	0	0	0	0		0	0	0	0	0	0	0	0	0	0	0	0	0	0	0	0	0.00677277	0.00339121	0	0
prevotella sp.	0.00343773	0.00345853	0.013805	0.00682128	0.00687734	0	0.00347029	0	0.0137315	0	0.00686153	0.00345101	0.00342936	0	0.00685753	0	0	0.0034256	0.00687687	0.0207025	0.0136584	0.00343749	0.0034195	0.00341309	0.00687947	0.00343761	0.0103893	0.00343159		0	0	0	0	0	0	0	0	0	0	0	0	0	0	0	0	0	0	0	0
bradyrhizobium liaoningense	0.00343773	0.00345853	0	0	0	0.00684791	0	0	0	0	0	0	0	0	0	0.00345399	0	0	0	0	0	0	0.0034195	0	0	0	0	0		0	0	0	0	0	0	0	0	0	0	0	0	0	0	0	0	0	0	0	0
methylothermus spp.	0	0	0	0	0	0	0	0	0	0	0	0	0	0	0	0	0	0	0	0	0	0	0	0	0	0	0	0		0	0	0	0	0	0	0	0	0	0	0	0	0	0	0	0	0	0	0	0
bacteroides cellulosilyticus	0.00343773	0	0	0	0	0	0	0	0.00686577	0	0	0	0	0.0034195	0	0	0.00341915	0	0	0	0.0034146	0.00343749	0	0	0	0	0	0		0	0	0	0	0	0	0	0	0	0	0	0	0	0	0	0	0	0	0	0
azoarcus spp.	0.00343773	0	0	0	0	0	0	0.00345483	0.00343289	0.00341518	0	0	0	0.0034195	0	0	0	0.0034256	0	0	0	0.00343749	0	0.00341309	0	0	0.00346308	0		0	0	0	0	0	0	0	0	0	0	0	0	0.00679071	0	0	0	0.00338639	0	0	0
marinobacter spp.	0	0	0	0	0	0	0	0	0	0	0	0	0	0	0	0	0	0	0	0	0	0	0	0	0	0	0	0		0	0	0	0	0	0	0	0	0	0	0	0	0	0	0	0	0	0	0	0
rothia sp.	0	0	0	0	0	0	0	0	0	0	0	0	0	0	0	0	0	0	0	0	0	0	0	0	0	0	0	0		0	0	0	0	0	0	0	0	0	0	0	0	0	0	0	0	0	0	0	0
alistipes shahii	0.0103132	0	0.00345125	0.00682128	0.00343867	0	0.00347029	0.00345483	0.00343289	0.00341518	0.00343077	0	0.00342936	0	0.00342877	0	0.00341915	0.00685119	0.00687687	0.00345042	0	0.00687498	0.0034195	0	0.00343974	0.00343761	0	0		0	0	0	0	0	0	0	0	0	0	0	0	0	0	0	0	0	0	0	0.00341355
brachybacterium squillarum	0	0	0	0	0	0	0	0	0	0	0	0	0	0	0	0	0	0	0	0	0	0	0	0	0	0	0	0		0	0	0	0	0	0	0	0	0	0	0	0	0	0	0	0	0	0	0	0
streptococcus salivarius	0	0	0	0	0.00343867	0	0	0	0	0	0	0	0	0	0	0	0	0	0	0	0	0	0	0	0	0	0	0		0	0	0	0	0	0	0	0	0	0	0	0	0	0	0	0	0	0	0	0
pseudomonas syringae	0	0	0	0	0	0	0	0	0	0	0	0	0	0	0.00342877	0	0	0	0	0	0	0	0	0	0	0	0	0		0	0	0	0	0.00687924	0	0	0.00341775	0	0	0	0	0	0	0	0	0	0	0	0
candidatus soleaferrea massiliensis	0.216577	0.594868	0.155306	0.112551	0.340428	0.195165	0.190866	0.255657	0.240302	0.0887948	0.0926307	0.158747	0.174897	0.0512926	0.202297	0.0621719	0.109413	0.222664	0.147853	0.0621075	0.0546336	0.192499	0.0923266	0.0819141	0.347413	0.33001	0.266657	0.113243		0.00339916	0.0137052	0	0.00338318	0.144464	0.00681501	0.0102076	0.0068355	0.00338788	0.010175	0	0.00340925	0.00679071	0.00339351	0.013617	0	0	0.0135648	0.0479698	0
sporobacter spp.	0	0	0.00345125	0	0	0	0	0.00345483	0.00343289	0	0.00343077	0.0138041	0	0	0	0	0	0	0	0	0	0	0	0	0	0	0	0		0.00339916	0	0	0	0	0.0034075	0	0	0	0	0	0	0	0	0	0	0	0	0.00685284	0
erysipelatoclostridium clostridium cocleatum	0	0	0.00345125	0	0	0	0	0	0	0	0	0	0	0	0	0	0	0	0	0.0103513	0	0	0	0	0	0	0	0		0	0	0	0	0	0	0	0	0	0	0	0	0.00339536	0	0	0	0	0	0.00342642	0
aquicella spp.	0	0	0	0	0	0	0	0	0	0	0	0	0	0	0	0	0	0	0	0	0	0	0	0	0	0	0	0		0	0	0	0	0	0	0	0	0	0	0	0	0	0	0	0	0	0	0	0
novosphingobium sp.	0	0	0	0	0	0	0	0	0	0	0	0	0	0	0	0	0	0	0	0	0	0	0	0	0	0	0	0		0	0	0	0	0	0	0	0	0	0	0	0	0	0	0	0	0	0	0	0
syntrophobacter spp.	0	0	0	0	0	0	0	0	0	0	0	0	0	0	0	0	0	0	0	0	0	0	0	0	0	0	0	0		0	0	0	0	0	0	0	0	0	0	0	0	0	0	0	0	0	0	0	0
celeribacter neptunius	0	0	0.00345125	0	0	0	0	0	0	0	0.00343077	0	0	0	0	0	0	0	0	0	0	0	0	0	0	0	0	0		0	0	0	0	0	0	0	0	0	0	0	0	0	0	0	0	0	0	0	0
geobacillus stearothermophilus	0	0	0	0	0	0	0	0	0	0	0	0	0	0	0	0	0	0	0	0	0	0	0	0	0	0	0	0		0	0	0	0	0	0	0	0	0	0	0	0	0	0	0	0	0	0	0	0
garciella sp.	0.00343773	0	0	0	0.010316	0	0	0	0	0	0	0	0	0	0	0	0	0	0	0	0	0	0.0034195	0	0	0	0.00346308	0		0	0	0	0	0	0	0	0	0	0	0	0	0	0	0	0	0	0	0	0
sporobacter termitidis	0.0206264	0.0242097	0.013805	0	0.00343867	0.00342395	0.0242921	0.0172741	0.0480604	0	0.0171538	0.0207061	0.0102881	0.020517	0.058289	0	0.00683831	0.0102768	0.00687687	0.0138017	0.0273168	0.0240624	0.0170975	0.0170654	0.00687947	0.0137504	0.0380939	0.0411791		0	0	0	0	0	0.0034075	0	0.00341775	0	0	0	0	0	0	0	0	0	0	0.00342642	0
eubacterium rectale	0.0343773	0.0380439	0.041415	0.00682128	0.010316	0.00342395	0.058995	0.0690966	0.0652249	0.0136607	0.0171538	0.0448632	0.0102881	0.020517	0.089148	0.013816	0.0547065	0.0548095	0.0206306	0.00345042	0.051219	0.0103125	0.0102585	0.0136523	0.0756742	0.0240633	0.0277047	0.0343159		0.0101975	0.0239841	0	0.00338318	0	0	0.00340252	0.00341775	0.00338788	0	0.0033972	0.00681849	0	0.0101805	0.013617	0.00341378	0.00677277	0.0101736	0.0788076	0.00341355
alishewanella sp.	0	0	0	0	0	0	0	0	0	0	0	0	0	0	0	0	0	0	0	0	0	0	0	0	0	0	0	0		0	0	0	0	0	0	0	0	0	0	0	0	0	0	0	0.00341378	0	0	0	0
anaerofustis stercorihominis	0	0	0	0	0	0	0	0	0	0	0	0	0	0	0	0	0	0	0	0	0	0	0	0	0	0	0	0		0	0	0	0	0	0	0	0	0	0	0	0	0	0	0	0	0	0	0.00342642	0.00341355
caloramator spp.	0	0.0138341	0.0448663	0	0	0.0102719	0	0.00345483	0.00343289	0	0	0.0276081	0.0823045	0.0034195	0.0137151	0	0.00341915	0	0	0.4106	0	0	0.0102585	0	0	0.0103128	0	0.00343159		0	0.0068526	0	0	0	0	0	0	0	0	0.0067944	0	0.0203721	0.00339351	0.0102128	0	0	0	0	0
aquabacterium spp.	0	0	0	0	0	0	0	0	0	0	0	0	0	0	0	0	0	0	0	0	0	0	0	0	0	0	0	0		0	0	0	0	0	0	0	0	0	0	0	0	0	0	0	0	0	0	0	0
uncultured candidatus rhabdochlamydia sp.	0	0	0	0	0	0	0	0	0	0	0	0	0	0	0	0	0	0	0	0	0	0	0	0	0	0	0	0		0	0	0.00681129	0	0.00343962	0	0	0	0	0	0	0	0	0	0	0	0	0	0	0
enhydrobacter aerosaccus	0	0	0	0	0	0	0	0	0	0	0.00343077	0	0	0	0	0	0	0	0	0	0	0	0	0	0	0	0	0.00343159		0	0	0	0	0	0	0	0	0	0.00339167	0	0	0	0	0	0.163862	0	0.00339121	0.00342642	0
odoribacter laneus	0.00343773	0	0	0	0	0	0.00347029	0.00690966	0.00343289	0	0.00343077	0.00690203	0.0102881	0	0	0.00345399	0	0	0.0103153	0.00345042	0	0	0	0	0	0	0	0		0	0	0	0	0	0	0	0	0	0	0	0	0	0	0	0	0	0	0	0.00341355
eubacterium cellulosolvens	0.68067	0.411565	0.621225	0	0.00343867	0	0.23251	0.0898255	0.0102987	0	0.0171538	0.224316	0.0891632	0.0376146	0.00342877	0.00345399	0	0.00685119	0	0.0759092	0	0.0584373	0.170975	0	0.120391	0	0.00692617	0.109811		0.0169958	0.0616734	0.0136226	0	0.00343962	0.0034075	0.0102076	0	0	0	0	0.00340925	0.0169768	0.0101805	0.00340426	0.00341378	0	0	0	0.0204813
clostridium spp.	2.67111	4.06378	10.0155	0.801501	2.20763	1.46203	6.01402	6.29124	2.13182	0.706943	2.30548	2.76426	1.75926	1.49432	1.63209	1.51285	0.943687	1.30173	1.36506	1.82527	0.874138	1.31312	1.83969	1.04099	2.16015	0.797525	1.36792	1.46186		0.207349	1.73713	0.449545	0.930374	1.26234	1.4993	1.09561	2.44369	0.60643	0.457875	0.180052	0.26933	0.556838	0.2613	0.622979	0.170689	0.162547	0.752849	1.91879	0.484724
schlegelella thermodepolymerans	0	0	0	0	0	0	0	0	0	0	0	0	0	0	0	0	0	0	0	0	0	0	0	0	0	0	0	0		0	0	0	0	0	0	0	0	0	0	0	0	0	0	0	0	0	0	0	0
jeotgalicoccus halotolerans	0	0	0	0.0102319	0	0	0	0	0	0.00341518	0	0	0	0	0	0	0.00341915	0	0.00343843	0	0.0034146	0.00343749	0	0	0.0240782	0	0	0.00343159		0	0.0171315	0	0.00338318	0	0	0	0.00341775	0.0101636	0.010175	0	0	0	0	0	0	0.0304775	0	0	0
roseobacter spp.	0	0	0	0	0	0	0	0	0	0	0	0	0	0	0	0	0	0	0	0	0	0	0	0	0	0	0	0		0	0	0	0	0	0	0	0	0	0	0	0	0	0	0	0	0	0	0	0
pseudoflavonifractor spp.	0.711609	0.1418	0.562554	0.678718	0.343867	3.45135	0.492782	0.345483	0.43941	0.273215	0.981199	0.883459	1.6701	0.468472	0.270873	0.0518099	0.0273532	0.63031	0.127222	1.6286	0.471215	0.470936	1.80892	1.01027	0.842735	0.0446889	1.37831	1.53049		0.00679833	0.0445419	0.0204339	0.0236823	0.0859904	0.0170375	0.0238176	0.0068355	0.0101636	0.0135667	0.016986	0.0204555	0.0713025	0.0203611	0.0204255	0.0204827	0	0.0339121	0.0102793	0.0716846
marvinbryantia bryantella formatexigens	0.254392	0.342395	0.227783	0.0920873	0.030948	0.00684791	0.111049	0.0552772	0.0583591	0	0.0446	0.0586672	0.0342936	0.020517	0.0171438	0.01727	0.0102575	0.0548095	0.0343843	0.0241529	0.0102438	0.0446874	0.0512926	0.00682617	0.110072	0.0103128	0.0311678	0.00686318		0.020395	0.0479682	0.00681129	0	0.0137585	0	0.0136101	0	0.0135515	0.00339167	0.0033972	0.00681849	0.00679071	0.0101805	0.00680851	0.00341378	0.00677277	0.016956	0.041117	0.0136542
beutenbergia cavernae	0	0	0	0	0	0	0	0	0	0	0	0	0	0	0	0	0	0	0	0	0	0	0	0	0	0	0	0		0	0	0	0	0	0	0	0	0	0	0	0	0	0	0	0	0	0	0	0
faecalibacterium prausnitzii	0	0	0	0.00341064	0	0	0	0	0	0	0	0	0	0	0	0	0	0	0	0	0	0	0	0.00341309	0.00343974	0	0	0		0	0	0	0	0	0	0	0	0	0	0	0	0	0	0	0	0	0	0	0
pelomonas aquatica	0	0	0.00345125	0	0	0	0	0	0	0	0	0	0	0	0	0.00345399	0	0	0	0	0	0	0	0	0	0	0	0		0	0	0	0.00676636	0	0	0	0	0.0101636	0	0	0	0	0	0	0	0	0	0	0
peptostreptococcus spp.	0.00343773	0	0.0103538	0.0136426	0.0825281	0.0171198	0.0381732	0.0310935	0.0205973	0	0.0308769	0.0724713	0.00342936	0.0034195	0.00342877	0.00345399	0.00683831	0.017128	0.0103153	0.0345042	0.0648774	0.0790623	0.0547121	0.0648486	0.113511	0.0240633	0.0242416	0.0137264		0.0169958	0.476256	0.0408678	0.172542	2.93399	0.419123	0.850629	1.69862	4.97002	0.152625	1.12108	0.5898	0.0101861	0	0	0.00341378	0.0101592	0.00339121	0.253555	0.580304
solitalea canadensis	0	0	0	0	0	0	0	0	0	0	0	0	0	0	0	0	0	0	0	0	0	0	0	0	0	0	0	0		0	0	0	0	0	0	0	0	0	0.00339167	0	0	0	0	0	0	0	0	0	0
subdoligranulum spp.	0.0343773	0.0726292	0	0.0886767	0.223514	0.47593	0.0832871	0.0760062	0.123584	0.00683037	0.0137231	0.0345101	0.0514403	0.034195	0.0240014	0	0	0.0685119	0.0412612	0.0103513	0.017073	0.0928122	0.0444536	0.0341309	0.120391	0.0103128	0.162765	0.185306		0.00339916	0.0137052	0.00340565	0.037215	0.0687924	0.0442975	0.00340252	0.0068355	0	0.00339167	0	0	0	0.00339351	0.00680851	0.00341378	0.00338639	0.0135648	0.0582491	0.00341355
chlamydia spp.	0	0	0	0	0	0	0	0	0	0	0	0	0	0	0	0	0	0	0	0	0	0	0	0	0	0	0	0		0	0	0	0	0	0	0	0	0	0	0	0	0	0	0	0	0	0	0	0
sorangium spp.	0	0	0	0	0	0	0	0	0	0	0	0	0	0	0	0	0	0	0	0	0	0	0	0	0	0	0	0		0	0	0	0	0	0	0	0	0	0	0	0	0	0	0	0	0	0	0	0
solirubrobacter spp.	0	0	0	0	0	0	0	0	0	0	0	0	0	0	0	0	0	0	0	0	0	0	0	0	0	0	0	0		0	0	0	0	0	0	0	0	0	0	0	0	0	0	0	0	0	0	0	0
bacteroides uniformis	0.175324	0.121049	0.124245	0.115962	1.61274	0.222557	0.176985	0.165832	0.456574	0.754756	0.0926307	0.148394	0.0823045	0.0512926	0.174867	1.44032	1.81899	0.304878	0.594849	0.138017	0.618043	0.185624	0.119683	0.180894	0.206384	0.343761	0.270121	0.106379		0.00339916	0.0102789	0.0102169	0.00338318	0.158222	0.00681501	0.0102076	0.0102533	0.00338788	0.010175	0.0033972	0.00681849	0.00339536	0.00678702	0.0102128	0.0170689	0.0270911	0	0.0205585	0.0068271
pseudomonas spp.	0	0	0	0	0	0	0	0.00345483	0	0	0.00343077	0	0	0	0	0	0	0	0	0	0	0	0	0	0	0	0	0		0	0	0	0	0	0	0	0	0	0	0	0	0	0	0	0	0	0.00339121	0	0
acinetobacter genomosp. 3	0	0	0	0	0	0	0	0	0	0	0	0	0	0	0	0	0	0	0	0	0	0	0	0	0	0	0	0		0	0	0	0	0	0	0	0	0	0	0	0	0	0	0	0.00341378	0	0	0	0
paenibacillus sp.	0	0	0	0	0	0	0	0	0	0	0	0	0	0	0	0	0	0	0	0	0	0	0	0	0	0	0	0		0.00339916	0	0	0	0	0	0	0	0	0	0	0	0	0	0	0	0	0	0	0
herminiimonas saxobsidens	0	0	0	0	0	0	0	0	0	0	0	0	0	0	0	0	0	0	0	0	0	0	0	0	0	0	0	0		0	0	0	0	0	0	0	0	0	0	0	0	0	0	0	0	0	0	0	0
dehalobacterium spp.	0.106569	0.131424	0.0931838	0.0989086	0.15474	0.0855988	0.135341	0.155467	0.0446275	0.0478126	0.144092	0.151845	0.0274348	0.109424	0.0342877	0.134706	0.0512873	0.0822143	0.178799	0.0931613	0.0717066	0.0721873	0.0683901	0.0580225	0.0963126	0.113441	0.103893	0.0720634		0	0.0274104	0	0.00676636	0.0378358	0.0034075	0	0.0102533	0	0.0373084	0	0.00340925	0.00339536	0	0.00340426	0	0	0.00339121	0.0479698	0.00341355
methylocella tundrae	0	0	0	0	0	0	0	0	0	0	0	0	0	0	0	0	0	0	0	0	0	0	0	0	0	0	0	0		0	0	0	0	0	0	0	0	0	0	0	0	0	0	0	0	0	0	0	0
oceanobacillus massiliensis	0	0	0	0	0	0	0	0	0	0	0	0	0	0	0	0	0	0	0	0	0	0	0	0	0	0	0	0		0	0	0	0	0	0	0	0	0	0	0	0	0	0	0	0.00682757	0	0	0	0
demequina sp.	0	0	0	0	0	0	0	0	0	0	0	0	0	0	0	0	0	0	0	0	0	0	0	0	0	0	0	0		0	0	0	0	0	0	0	0	0	0	0	0.00681849	0	0	0	0	0	0	0	0
eubacterium spp.	0.254392	0.650204	2.79551	0.139836	0.030948	1.95165	2.0683	0.846433	0.353587	0.0102456	2.97791	2.30183	1.23114	0.242785	0.709755	0.1727	0.0581256	0.232941	0.185675	11.552	0.225364	0.0824997	0.386404	0.354961	0.268299	1.32348	0.273584	0.710339		0.411299	0.767491	0.381432	0.0811963	0.0653527	0.153338	0.102076	0.211901	0.0338788	0.00678334	0.0203832	0.0715942	0.302187	0.111986	0.323404	0.0443792	0.0237047	0.237385	0.130204	0.716846
litorimonas robiginitomaculum sp.	0.00343773	0	0	0	0	0	0	0	0	0.00341518	0	0	0	0	0	0	0	0	0	0	0	0	0	0	0	0.00687521	0	0		0	0	0	0	0	0	0	0	0	0	0	0	0	0	0	0	0	0	0	0
photobacterium phosphoreum	0	0	0	0	0	0	0	0	0	0	0	0	0	0	0	0	0	0	0	0	0	0	0	0	0	0	0	0		0.0237941	0	0	0	0	0	0	0	0	0	0.0033972	0	0	0	0	0	0	0	0	0
lactobacillus johnsonii	0.0481282	0.0345853	0.365833	0.0443383	0.0275094	0.0171198	1.17296	0.680601	0.0549262	0.0170759	2.82352	0.973186	0.0274348	0.0615511	0.226299	2.0344	0.0512873	0.123321	0.0309459	0.783245	0.0717066	0.0687498	0.147039	0.0443701	0.0584755	0.0721898	0.0727248	0.120106		3.00826	0.489961	0.575554	0.564991	0.846146	0.783726	0.496768	0.249496	0.972321	0.352734	0.237804	0.507978	0.342931	0.152708	0.765957	2.44086	4.82221	0.908844	0.0856604	0.112647
lachnoclostridium eubacterium contortum	0.0412527	0.051878	0.0103538	0.0409277	0.030948	0.0890228	0.183926	0.0241838	0.00343289	0.0273215	0.0102923	0.0345101	0.058299	0.0307755	0.0102863	0.00690799	0.0102575	0.0376816	0.0756456	0.0552067	0.119511	0.00687498	0.0034195	0.00682617	0.0378371	0.00343761	0.533315	0.00343159		0	0	0	0	0.0378358	0	0	0.013671	0	0.00339167	0	0	0.00339536	0	0.00340426	0	0	0.00678242	0.0239849	0
pelotomaculum spp.	0	0	0	0	0	0	0	0	0	0	0	0	0	0	0	0	0	0	0	0	0	0	0	0	0	0	0	0		0	0	0	0	0	0	0	0	0	0	0	0	0	0	0	0	0	0	0	0
thiothrix sp.	0	0	0	0	0	0	0	0	0	0	0	0	0	0	0	0	0	0	0	0	0	0	0	0	0	0	0	0		0	0	0	0	0	0	0	0	0	0	0	0	0	0	0	0.00341378	0	0	0	0
senegalimassilia anaerobia	0.00687545	0	0	0	0.00687734	0	0	0	0.0102987	0	0	0	0	0	0.00685753	0.00690799	0.0102575	0.0034256	0.00343843	0	0	0	0	0.00341309	0.00343974	0.00687521	0	0		0	0.0034263	0.00681129	0.00338318	0.0137585	0.0034075	0	0.0068355	0	0	0	0	0.00339536	0.00339351	0.00340426	0.0102414	0.0169319	0.0101736	0.0137057	0.0102407
candidatus neoehrlichia mikurensis	0	0	0	0	0	0	0	0	0	0	0	0	0	0	0	0	0	0	0	0	0	0	0	0	0	0	0	0		0	0	0	0	0	0	0	0	0	0	0	0	0	0	0	0	0	0	0	0
pseudobutyrivibrio spp.	0.0137509	0.0242097	0.0069025	0	0	0	0.0936979	0.0449128	0.116718	0.00341518	0.271031	0.317493	0.0240055	0.0649706	0.0205726	0.0276319	0.0923172	0.0205536	0.0962762	0.110413	0.0102438	0.00687498	0.00683901	0.174067	0.237342	0.0343761	0.0242416	0.154422		0.0101975	0.0034263	0	0	0	0	0.00680504	0.00341775	0.0101636	0	0.0101916	0.0204555	0	0	0	0	0.0203183	0	0.0925133	0.0068271
sphaerobacter spp.	0	0	0	0	0	0	0	0	0	0	0	0	0	0	0	0	0	0	0	0	0	0	0	0	0	0	0	0		0	0	0	0	0	0	0	0	0	0	0	0	0	0	0	0	0	0	0	0
streptococcus sanguinis	0	0	0	0	0	0	0	0	0	0	0	0	0	0	0	0	0	0	0	0	0	0	0	0	0	0	0	0		0	0	0	0	0	0	0	0	0	0	0	0	0	0	0	0	0	0	0	0
lachnoclostridium clostridium herbivorans	0	0	0	0	0.00343867	0	0	0	0	0	0	0	0	0	0	0	0	0	0	0	0	0	0	0	0	0	0	0		0	0	0	0	0	0	0	0.00341775	0	0	0	0	0	0	0	0	0	0	0	0
tyzzerella clostridium neopropionicum	0	0	0	0	0	0.00342395	0.00347029	0	0	0	0.00343077	0	0.00342936	0.0034195	0	0.00345399	0.00341915	0	0	0.00690084	0	0	0.0102585	0	0	0	0.00346308	0		0	0	0	0	0	0	0	0	0	0	0	0	0	0	0	0	0	0	0	0
fastidiosipila sanguinis	0.00687545	0	0.0207075	0.00341064	0.00343867	0.00684791	0.0173515	0.00345483	0	0	0.00686153	0.00345101	0	0.0034195	0	0.00345399	0	0	0	0	0	0.00343749	0	0	0.00343974	0.00687521	0	0		0	0	0	0	0.00343962	0	0	0	0	0	0	0	0	0	0	0	0	0	0	0
blautia sp.	0.00687545	0.204053	1.41846	0.00682128	0.00343867	0.0992947	0.0798168	0.20729	0.0411946	0.0102456	0.0926307	0.138041	0.0171468	0.0170975	0.0102863	0.210694	0.129928	0.0924911	0.11003	0.0103513	0.034146	0.0790623	0.0170975	0.0204785	0.736103	0.0275009	0.124671	0.0617686		0.00339916	0.0239841	0.0544903	0	0.0137585	0.0102225	0.0102076	0.0068355	0	0	0.0033972	0.00340925	0.00339536	0.00339351	0	0.00682757	0.220115	0.0135648	0.14391	0.0136542
cryocola spp.	0	0	0	0	0	0	0	0	0.00343289	0	0	0	0	0	0	0	0	0	0	0	0	0	0	0	0	0	0	0		0	0	0	0	0	0	0	0	0.0101636	0	0	0	0	0	0	0	0	0	0	0
pseudoxanthomonas taiwanensis	0	0	0	0	0	0	0	0	0.00343289	0	0	0	0	0	0	0	0	0	0	0	0	0	0	0	0	0	0	0		0	0	0	0	0	0	0	0	0	0	0	0	0	0	0	0	0	0	0	0
cohnella cohnia thermotolerans	0	0	0	0	0	0	0	0	0	0	0	0	0	0	0	0	0	0	0	0	0	0	0	0	0	0	0	0		0	0	0	0	0	0	0	0	0	0	0	0	0	0	0	0	0	0	0	0
laceyella sp.	0	0	0	0	0	0	0	0	0	0	0	0	0	0	0	0	0	0	0	0	0	0	0	0	0	0	0	0		0	0	0	0	0	0	0	0	0	0	0	0	0	0	0	0	0	0	0	0
oscillospira spp.	4.10464	5.56824	1.50129	1.52456	2.99852	1.35246	2.27651	2.256	2.17645	1.37973	0.620969	1.99123	1.41289	1.15579	3.63106	1.28143	1.85318	3.93944	2.25905	0.431302	0.519019	2.23781	1.05321	0.825967	3.42254	2.67446	2.57307	1.79129		0.0679833	0.486535	0.0919525	0.0338318	1.62694	0.0851876	0.0578428	0.0888615	0.0779212	0.335775	0.0373692	0.040911	0.0169768	0.0882313	0.0919149	0.0614481	0.0914324	0.349295	1.3363	0.068271
halospirulina spp.	0.00343773	0.00691706	0.00345125	0	0.00687734	0.00342395	0.00347029	0	0.00686577	0.00683037	0	0	0	0.0034195	0	0.00690799	0.0136766	0	0.00343843	0.00345042	0	0	0	0	0.00343974	0	0.00346308	0.00343159		0.275332	0.0719523	0.00681129	0	1.46528	0.23171	0.0612453	0.00341775	0.199885	0.0135667	0.0951216	0.0988681	0.0135814	0.0678702	0.013617	0.931963	0.0778869	0.244167	0.0479698	0.0819252
anaerotruncus colihominis	0.0206264	0.00691706	0.00345125	0.00682128	0.0756508	0.0308156	0.00347029	0.0345483	0.0411946	0.0273215	0.0240154	0.0379611	0.0102881	0.00683901	0.0171438	0.00690799	0.00341915	0.00685119	0.0103153	0.0310538	0.0068292	0.0309374	0.0034195	0.00341309	0.0240782	0	0.00346308	0.00343159		0	0.0068526	0	0	0.0756716	0.0034075	0	0.00341775	0.00338788	0	0	0	0.00339536	0	0	0	0	0	0.00342642	0
variovorax paradoxus	0	0	0	0.00341064	0	0	0	0	0	0	0	0	0	0	0	0	0	0	0	0	0	0	0	0	0	0	0	0		0	0	0	0	0	0	0	0	0	0	0	0	0	0	0	0.00682757	0	0	0	0
allobaculum stercoricanis	0.0103132	0.00691706	0.0655738	0.0136426	0.0275094	0.0992947	0.0763465	0.549318	0.0411946	0.0204911	0.319061	0.0690203	0.178326	0.119683	0.113149	0.0379939	0.0102575	0.106193	0.0137537	0.0655579	0.0648774	0.0584373	0.129941	0.0853271	0.0171987	0.185631	0.0657986	0.0274527		0.411299	0.0582471	0.943364	0.0608972	0.165102	5.30208	6.78122	1.49014	1.32466	0.756342	1.89904	2.58421	1.39889	1.59156	1.37191	0.174103	0.00338639	2.0449	0.00685284	0.638334
parabacteroides spp.	0	0	0	0	0	0	0	0	0	0	0	0	0	0	0	0	0	0	0	0	0	0	0	0	0	0	0	0		0	0	0	0	0	0	0	0	0	0	0	0	0	0	0	0	0	0	0	0
hyphomicrobium spp.	0	0	0	0	0	0	0	0	0	0	0	0	0	0	0	0	0	0	0	0	0	0	0	0	0	0	0	0		0	0	0	0	0	0	0	0	0	0	0	0	0	0	0	0.00341378	0	0	0	0
gracilibacillus sp.	0	0	0	0	0	0	0	0	0	0	0	0	0	0	0	0	0	0	0	0	0	0	0	0	0	0	0	0		0	0	0	0	0	0	0	0	0	0	0	0	0	0	0	0	0	0	0	0
enterococcus faecalis	0	0	0	0	0	0	0	0	0	0	0	0	0	0	0	0	0	0	0	0	0	0	0	0	0	0	0	0		0	0	0	0	0	0	0	0	0	0	0	0	0	0	0	0	0	0	0	0
blautia luti	0.0137509	0.00345853	0	0	0	0	0	0	0.00686577	0	0.0102923	0.0207061	0	0	0	0	0	0	0	0	0	0	0	0.00341309	0	0	0.00346308	0		0	0	0	0	0	0.0102225	0	0	0	0.00339167	0	0	0	0.00339351	0	0.00682757	0	0	0	0
candidatus phytoplasma sugarcane phytoplasma (uncharacterized)	0	0.00345853	0	0	0	0.00342395	0.00347029	0.00690966	0.00343289	0	0	0	0.00685871	0	0.00342877	0	0.00341915	0	0	0	0	0.00343749	0.0034195	0.00341309	0.00343974	0.00343761	0.00346308	0.00343159		0.496278	0.164462	0.0238395	0.00338318	2.34582	0.371418	0.142906	0.0068355	0.403158	0.0339167	0.159668	0.126142	0.0135814	0.0950183	0.0170213	1.64203	0.104978	0.359468	0.123351	0.0921659
ruminococcus flavefaciens	0.268143	0.186761	0.500431	0.0272851	0.0756508	0.0376635	0.11799	0.860252	0.0686577	0.0102456	0.2676	0.296787	1.51235	0.0957461	0.339448	0.0794418	0.0615448	0.20211	0.0137537	0.476158	0.0751212	0.0653123	0.109424	0.150176	0.0619152	0.247508	0.0380939	0.075495		0.00679833	0.0788049	0	0	0.0206377	0	0.00680504	0.0170888	0.0135515	0	0	0	0.00679071	0.00339351	0.0306383	0.0136551	0.00338639	0.0271297	0.00685284	0.0102407
clostridium perfringens	0	0	0	0	0	0	0	0	0	0	0	0	0	0	0.00342877	0	0	0	0	0	0	0.00343749	0	0	0	0	0.00346308	0		0.00679833	0.0034263	0.00681129	0	0.00687924	0.0306675	0.00340252	0.0102533	0.0101636	0	0.0101916	0.00340925	0.00339536	0	0.013617	0	0	0.00678242	0	0.00341355
allobaculum sp.	0.00343773	0	0	0	0	0	0.00694059	0.0172741	0.0102987	0	0	0.0138041	0	0	0	0.00345399	0	0.00685119	0	0	0.0068292	0	0	0	0.00343974	0	0	0		0	0	0	0	0	0	0	0	0	0	0	0	0	0	0	0	0	0	0	0.00341355
ruegeria silicibacter sp.	0	0	0	0	0.00343867	0	0	0	0	0	0	0	0	0	0	0	0	0	0	0.00345042	0	0	0	0	0	0	0	0		0	0	0	0	0	0	0	0	0	0	0	0	0	0	0	0	0	0	0	0
mesorhizobium septentrionale	0.00343773	0	0	0	0	0	0	0	0	0	0.00343077	0	0	0	0.00342877	0	0	0	0	0	0	0	0	0	0	0	0	0		0	0	0	0	0	0	0	0	0	0	0	0	0	0	0	0	0	0	0	0
peptoclostridium clostridium sordellii	0	0	0	0	0	0	0	0	0	0	0	0	0	0	0	0	0	0	0	0	0	0	0	0	0	0	0	0		0	0	0	0	0	0	0	0	0	0	0	0	0	0	0	0	0	0	0	0
burkholderia ubonensis	0	0	0	0	0	0	0	0	0	0	0	0	0	0	0	0	0	0	0	0	0	0	0	0	0	0	0	0		0	0	0	0	0	0	0	0	0	0	0	0	0	0	0	0	0	0	0	0
amaricoccus spp.	0	0	0	0	0	0	0	0	0	0	0	0	0	0	0	0	0	0	0	0	0	0	0	0	0	0	0	0		0	0	0	0	0	0	0	0	0	0	0	0	0	0	0	0	0	0	0	0
citrobacter spp.	0.0137509	0.0207512	0.069025	0.112551	0.223514	0.0136958	0	0.224564	0.00686577	0.0136607	0.0343077	0.127687	0.0308642	0.0239365	0.0342877	0.013816	0.0170958	0.106193	0.0412612	0	0.0990234	0.15125	0.0581316	0	0.0171987	0.00343761	0.387865	0.00686318		0.00679833	0	0	0	0.0584735	0	0.00340252	0.00341775	0	0	0.0067944	0	0	0.00339351	0	0	0	0	0.00342642	0
lactobacillus crispatus	0	0	0.00345125	0	0	0	0	0	0	0	0	0	0	0	0	0	0	0	0	0	0	0	0	0	0	0	0	0		0	0	0	0	0	0	0	0	0	0	0	0	0	0	0	0	0	0	0	0
spiroplasma velocicrescens	0	0	0	0	0	0	0	0	0	0	0	0	0	0	0	0	0	0	0	0	0	0	0	0	0.00343974	0	0	0.00686318		0	0	0	0	0	0	0	0	0	0	0	0	0	0	0	0	0	0	0	0
gloeobacter spp.	0.488157	0.193678	0.113891	0.286494	0.484853	0.318428	0.183926	0.148558	0.302094	0.136607	0.0686153	0.10353	0.322359	0.0889071	0.682325	0.0967118	0.044449	0.25692	0.0584534	0.100062	0.109267	0.158125	0.150458	0.0546094	0.196065	0.649708	0.187007	0.219622		0.0169958	0.0479682	0.0442734	0	0.0171981	0.0783726	0.0170126	0.0239243	0	0.030525	0.0033972	0.00681849	0.0339536	0.00678702	0.0238298	0.00341378	0.00677277	0.00678242	0.0479698	0.0409626
barnesiella spp.	5.23222	3.57958	5.88783	11.4427	3.38021	6.48839	4.93823	8.21213	7.42533	23.0662	12.1003	6.73983	5.24348	10.8227	6.28493	17.2216	14.9109	7.10469	9.06715	3.7299	7.89797	9.08185	8.78813	8.92522	6.16057	5.78893	5.93573	7.1583		20.8913	13.7258	16.9465	23.9969	4.23417	14.8874	13.2086	15.5371	15.0219	39.73	9.51896	14.7041	16.4131	17.8363	15.8366	20.0526	39.15	19.8488	24.1117	10.8756
paenibacillus xylanilyticus	0	0	0	0	0	0	0	0	0	0	0	0	0	0	0	0	0	0	0	0	0	0	0	0	0	0	0	0		0	0	0	0	0	0	0	0	0	0	0	0	0	0	0	0.00682757	0	0	0	0
bacteroides sp.	1.37165	1.1759	2.26402	1.93724	3.68626	1.74279	1.37077	0.50786	3.18229	4.06065	0.919446	1.75311	1.13512	1.77472	0.654895	1.81335	3.32	2.7439	2.48255	2.71548	2.70436	1.84249	1.20025	1.58708	1.96409	1.87006	1.58263	1.8359		0.0475883	0.0890838	0.0510847	0.00676636	0.374918	0.0442975	0.0204151	0.0341775	0.0237151	0.108533	0.0067944	0.0170462	0.0407443	0.0610832	0.027234	0.0341378	0.0778869	0.0203473	0.116498	0.0375491
bacillus horikoshii	0	0	0	0	0	0	0	0	0	0	0	0	0	0	0	0	0	0	0	0	0	0	0	0	0	0	0	0		0	0	0	0	0	0	0	0	0	0	0	0	0	0	0	0.0307241	0	0	0	0
methylobacterium tardum	0	0	0	0	0	0	0	0	0	0	0	0	0	0	0	0	0	0	0	0	0	0	0	0	0	0	0	0		0	0	0	0	0.00687924	0	0	0	0	0	0	0	0	0	0	0.00341378	0	0	0	0
anaerococcus octavius	0	0	0	0	0	0	0	0	0	0	0	0	0	0	0	0	0	0	0	0	0	0	0	0	0	0	0	0		0	0	0	0	0	0	0	0	0	0	0	0	0	0	0	0	0	0	0	0
porphyromonas sp.	1.04163	1.22778	1.31493	1.09482	1.6093	1.03061	1.44711	0.784246	1.08823	0.963082	0.919446	1.41492	1.3786	1.03611	1.34751	0.538823	0.519711	0.784461	1.00058	2.07715	0.863894	0.570623	1.16947	1.48128	0.901211	1.50567	0.893476	0.837308		0.411299	0.829165	0.779893	0.365383	0.123826	0.166968	0.193944	0.41013	0.267642	0.569801	0.0815328	0.4057	0.641722	0.675309	0.510638	0.136551	0.700982	0.244167	0.884016	0.56665
lachnoclostridium clostridium jejuense	0.0103132	0.00345853	0.0069025	0.00341064	0	0.00342395	0.00347029	0	0.00686577	0	0.0720461	0.010353	0.00685871	0	0.0137151	0	0	0.0102768	0	0.00690084	0	0.0171874	0	0.00682617	0.0137589	0.0240633	0	0.00686318		0	0.0034263	0	0.00338318	0	0.0034075	0	0	0	0	0	0	0	0.00678702	0.0102128	0	0	0	0	0.00341355
catenibacterium mitsuokai	0	0	0.0103538	0.00341064	0	0	0	0	0	0	0	0.00345101	0	0	0.00342877	0	0	0	0.00687687	0.0759092	0.0068292	0	0	0.00341309	0	0	0	0		0	0.0034263	0	0	0	0	0	0	0	0	0	0	0	0	0	0.00341378	0	0	0	0
tolumonas sp.	0	0	0	0	0	0	0	0	0	0	0	0	0	0	0	0	0	0	0	0	0	0	0	0	0	0	0	0		0	0	0	0	0	0	0	0	0	0	0	0	0	0	0	0.0102414	0	0	0	0
frankia spp.	0	0	0	0	0	0	0	0	0	0	0	0	0	0	0	0	0	0	0	0	0	0	0	0	0	0	0	0		0	0	0	0	0	0	0	0	0	0	0	0	0	0	0	0	0	0	0	0
candidatus metachlamydia lacustris	0	0	0	0	0	0	0	0	0	0	0	0	0	0	0	0	0	0	0	0	0	0	0	0	0	0	0	0		0	0	0	0	0	0	0	0	0	0	0	0	0	0	0	0	0	0.00339121	0	0
bacteroides massiliensis	0.00343773	0.00345853	0.013805	0.00341064	0.0171934	0	0.00347029	0	0.0102987	0.0102456	0	0.00345101	0.00685871	0.0102585	0.00685753	0	0.0136766	0.00685119	0.00343843	0.00345042	0.0102438	0.00343749	0	0.00682617	0	0.00687521	0.0138523	0		0	0	0	0	0	0	0	0	0	0	0	0	0	0	0	0	0	0	0	0
rhodobacter blasticus	0	0	0	0	0	0	0	0	0	0	0	0	0	0	0	0	0	0	0	0	0	0	0	0	0	0	0	0		0	0	0	0	0	0	0	0	0	0	0	0	0	0	0	0	0	0	0	0
coprococcus catus	0.0103132	0.0138341	0.0483175	0.0102319	0.0343867	0.0136958	0.128401	0.0967352	0.0102987	0	0.0240154	0.106981	0.0102881	0.0102585	0.00342877	0.013816	0.00341915	0.0137024	0.0137537	0.0172521	0.0136584	0.0481248	0.00683901	0.00682617	0.0378371	0.0137504	0.0311678	0.0411791		0.00679833	0.0171315	0	0.00676636	0	0.01363	0.0102076	0.0102533	0	0	0	0	0	0.00339351	0	0.00682757	0.00338639	0.0203473	0.0308378	0.00341355
niabella sp.	0	0	0	0	0	0	0	0	0	0	0	0	0	0	0	0	0	0	0	0	0	0	0	0	0	0	0	0		0	0	0	0	0	0	0	0	0	0	0	0	0	0	0	0	0	0	0	0
alistipes sp.	0.0171886	0.00691706	0.0069025	0.0102319	0.010316	0.00684791	0.0138812	0.00690966	0.0171644	0.0102456	0.00343077	0.00345101	0.0137174	0.0102585	0.0137151	0.020724	0.0102575	0.00685119	0	0.0276033	0.017073	0.0103125	0.013678	0.0170654	0	0.0103128	0.0103893	0.0240211		0	0	0.00681129	0	0	0	0.00680504	0	0.00338788	0	0.0033972	0	0	0	0.00340426	0	0	0.00339121	0	0
aciditerrimonas spp.	0	0	0	0	0	0	0	0	0	0	0	0	0	0	0	0	0	0	0	0	0	0	0	0	0	0	0	0		0	0	0	0	0	0	0	0	0	0	0	0	0	0	0	0	0	0	0	0
chryseobacterium planobacterium sp.	0	0	0	0	0	0	0	0	0	0	0	0	0	0	0	0	0	0	0	0	0	0	0	0	0	0	0	0		0	0	0	0	0	0	0	0	0	0.00339167	0	0	0	0	0	0.0170689	0	0.00339121	0	0
lachnoclostridium clostridium sphenoides	0	0.0103756	0	0	0	0.00342395	0.0104109	0.00690966	0.00686577	0	0	0.00345101	0.0240055	0	0.00342877	0.0932578	0.0307724	0	0.00343843	0	0	0	0	0.00341309	0	0.0378137	0	0		0.00339916	0	0	0	0	0	0	0	0	0	0	0	0	0	0	0	0	0	0.00685284	0
dietzia spp.	0	0	0	0	0	0	0	0	0	0	0	0	0	0	0	0	0	0	0	0	0	0	0	0	0	0	0	0		0	0	0	0	0	0	0	0	0	0	0	0	0	0	0	0	0	0.00678242	0	0
clostridium sp.	15.7585	17.4725	11.9896	4.97954	10.0891	3.36575	15.0403	12.9038	11.1191	5.35501	8.05544	20.0745	5.61385	6.43893	5.20487	5.60583	4.77656	7.66306	4.46309	9.1022	3.88582	8.31185	5.63192	3.96259	15.011	5.05672	7.53913	6.60238		0.618648	4.57754	0.395055	1.07585	3.45682	0.517941	0.935692	0.666462	0.199885	1.53643	0.186846	0.170462	0.974467	0.651554	1.03149	0.375516	0.907552	1.82447	3.73137	1.02748
thermicanus aegyptius	0	0	0	0	0	0	0	0	0	0	0	0	0	0	0	0	0	0	0	0	0	0	0	0	0	0	0	0		0	0	0	0	0	0	0	0	0	0	0.0033972	0	0	0	0	0	0	0	0	0
ectothiorhodospira imhoffii	0	0	0	0	0	0	0	0	0	0	0	0	0	0	0	0	0	0	0	0	0	0	0	0	0	0	0	0		0	0	0	0	0	0	0	0	0	0	0	0	0	0	0	0	0	0	0	0
bacillus acidicola	0	0	0	0	0	0	0	0	0	0	0	0	0	0	0	0	0	0	0	0	0	0	0	0	0	0	0	0		0	0	0	0	0	0	0	0	0	0	0	0	0	0	0	0.0136551	0	0	0	0
desulfotomaculum sp.	0.00687545	0.00691706	0.0310613	0.00682128	0	0.0616312	0.159634	0.331663	0.233436	0.00341518	0.264169	1.06981	0.0788752	0.0923266	0.0925767	0.00345399	0.00341915	0.31858	0.0446997	0.4106	0.167315	0.264687	0.13678	0.0682617	0.216703	0.0687521	0.148913	0.319138		0.020395	0.109642	0.0102169	0.00338318	0.00343962	0	0.0136101	0.00341775	0.0237151	0	0.0101916	0.00681849	0.00339536	0.0576897	0.0204255	0.0102414	0.00677277	0.535811	0.150762	0.0921659
agrobacterium tumefaciens	0	0	0	0	0	0	0	0	0	0	0	0	0	0	0	0	0	0	0	0	0	0	0	0	0	0	0	0		0	0	0	0	0	0	0	0	0	0	0.0033972	0	0	0	0	0	0	0	0	0
cloacibacterium spp.	0.00687545	0	0	0	0	0	0	0	0	0	0	0	0	0	0	0	0	0	0	0	0.0034146	0	0	0	0.00343974	0	0	0.00343159		0	0	0	0	0	0	0.00340252	0	0	0.00339167	0	0.00340925	0	0	0	0.314068	0	0	0.00342642	0
rhodococcus kroppenstedtii	0	0	0	0	0	0	0	0	0	0	0	0	0	0	0	0	0	0	0	0	0	0	0	0	0	0	0	0		0	0	0	0	0	0	0	0	0	0	0	0	0	0	0	0	0	0	0	0
lachnoclostridium clostridium xylanolyticum	0.137509	0.439234	0.22088	0.204638	0.00687734	0.0308156	0.454609	0.362757	0.254034	0.00341518	0.0891999	0.279532	0.0720165	0.0581316	0.044574	0.621719	0.386364	0.0513839	0.275075	0.0931613	0.348289	0.206249	0.0649706	0.215024	0.161668	0.0378137	0.13506	0.106379		0.00679833	0.0822312	0.00681129	0.057514	0.0137585	0	0.0204151	0.0068355	0.0101636	0.00678334	0.0101916	0.00340925	0.00679071	0.0101805	0.013617	0.0443792	0.474094	0.0237385	0.256981	0.0204813
sphingomonas yabuuchiae	0	0	0	0	0	0	0	0	0	0	0	0	0	0	0	0	0	0	0	0	0	0	0	0	0	0	0	0		0	0	0	0	0.00343962	0	0	0	0	0	0	0	0	0	0	0	0	0	0	0
deinococcus radiophilus	0	0	0	0	0	0	0	0	0	0	0	0	0	0	0	0	0	0	0	0	0	0	0	0	0	0	0	0		0	0	0	0	0	0	0	0	0	0	0	0	0	0	0	0	0	0.00339121	0	0
mesorhizobium spp.	0	0	0	0	0	0	0	0	0	0	0	0	0	0	0	0	0	0	0	0	0	0	0	0	0	0	0	0		0	0	0	0	0	0	0	0	0	0	0	0	0	0	0	0	0	0	0	0
eubacterium oxidoreducens	0	0	0	0	0.010316	0	0	0	0	0	0	0	0	0	0	0	0	0	0	0.00345042	0	0	0	0	0	0	0	0		0	0	0	0	0	0	0	0.00341775	0	0.00339167	0	0	0	0	0	0	0	0	0	0
facklamia tabacinasalis	0	0	0	0.00341064	0	0	0	0	0	0	0	0	0	0	0	0	0	0	0	0	0	0	0	0	0	0	0	0		0	0.0034263	0	0.00338318	0	0	0	0	0	0	0	0	0	0	0	0	0.0101592	0	0.00342642	0
burkholderia sp.	0	0	0	0	0	0	0	0	0	0	0	0	0	0.00683901	0	0	0	0	0	0	0	0	0	0	0.00343974	0	0	0		0.00339916	0.0479682	0	0.0541309	0	0.0851876	0	0	0.76566	0.0542667	0	0	0.00679071	0	0.00340426	0	0.0711141	0.0406945	0.0788076	0
algorimarina spp.	0	0	0	0	0	0	0	0	0	0	0	0	0	0	0	0	0	0	0	0	0	0	0	0	0	0	0	0		0	0	0	0	0	0	0	0	0	0	0	0	0	0	0	0	0	0	0	0
candidatus monilibacter batavus	0	0	0	0	0	0	0	0	0	0	0	0	0	0	0	0	0	0	0	0	0	0	0	0	0	0	0	0		0	0	0	0	0	0	0	0	0	0	0	0	0	0	0	0	0	0	0	0
effusibacillus alicyclobacillus pohliae	0	0	0	0	0	0	0	0	0	0	0	0	0	0	0	0	0	0	0	0	0	0	0	0	0	0	0	0		0	0	0	0	0	0	0	0	0	0	0	0	0	0	0	0	0	0	0	0
eubacterium desmolans	0	0	0	0	0	0	0.00694059	0.0103645	0.00686577	0	0.00343077	0	0.0102881	0	0	0	0	0.00685119	0	0	0	0	0	0	0.00343974	0	0	0.00343159		0	0	0	0	0.00343962	0	0	0.00341775	0.00677576	0	0	0	0.00339536	0.00339351	0	0	0	0	0.0102793	0.00341355
paenibacillus spp.	0	0	0	0	0	0	0	0	0	0	0	0	0	0	0	0	0	0	0	0	0	0	0	0	0	0	0	0		0	0	0	0	0	0	0	0	0	0	0	0	0	0	0	0	0	0	0	0
tetrasphaera australiensis	0	0	0	0	0	0	0	0	0	0	0	0	0	0	0	0	0	0	0	0	0	0	0	0	0	0	0	0		0	0	0	0	0	0	0	0	0.00338788	0	0	0	0	0	0	0	0	0	0	0
cosenzaea proteus myxofaciens	0	0	0	0	0	0	0	0	0	0	0	0	0	0	0	0	0	0	0	0	0	0	0	0	0.00687947	0	0	0.00343159		0	0	0	0	0	0	0	0	0	0	0	0	0	0	0	0	0	0	0	0
brevibacillus thermoruber	0	0	0	0	0	0	0	0	0	0	0	0	0	0	0	0	0	0.0034256	0	0	0	0	0	0	0	0	0	0		0	0	0	0	0	0	0	0	0	0	0	0	0	0.00339351	0	0	0	0	0.00342642	0
leptotrichia spp.	0	0	0	0	0	0	0	0	0	0	0	0	0	0	0	0	0	0	0	0	0	0	0	0	0	0	0	0		0	0	0	0	0	0	0	0	0	0	0	0	0	0	0	0	0	0	0	0
bilophila wadsworthia	0.522534	0.667497	0.176014	0.129604	0.409202	0.136958	0.270683	0.670237	0.278064	0.181005	0.0960615	0.227767	0.342936	0.225687	0.356592	0.404117	0.222245	0.352836	0.457312	0.110413	0.102438	0.233749	0.256463	0.0955664	0.378371	0.254383	0.761878	0.271096		0.00679833	0.191873	0.0306508	0.121794	0.199498	0.0374825	0.39129	0.37937	0.0101636	0.769909	0.016986	0.040911	0.149396	0.0746573	0.340426	0.0512068	0.0541822	0.0339121	0.908001	1.3347
papillibacter cinnamivorans	0	0	0	0	0.00687734	0	0	0	0	0	0	0	0	0	0	0	0	0	0	0	0	0	0.0034195	0	0	0.00343761	0.00346308	0.00343159		0	0	0	0	0	0	0	0	0	0	0	0	0	0	0	0	0	0	0	0
tannerella spp.	5.92664	4.3785	7.15789	7.9809	4.26739	4.30391	3.96655	5.0786	5.92516	8.97852	8.21326	5.17652	3.82716	7.13309	5.27687	14.1648	10.2848	5.4878	4.93072	3.25719	7.75456	7.62779	7.62208	7.85351	4.22056	6.58646	6.10542	5.10621		20.9762	14.5172	19.4122	11.4588	4.11722	7.1762	7.16911	9.90806	9.46912	13.5972	7.22245	8.6663	9.99253	9.87851	10.1379	12.6822	25.0085	12.6323	11.9925	6.51647
turicibacter spp.	0.175324	0.114132	0.352028	0.0238745	0.00687734	0.60604	0.551777	0.90171	0.240302	0.0102456	2.27803	0.74887	0.432099	0.239365	0.624036	0.020724	0.0136766	0.0924911	0.0997146	2.0875	0.177559	0.113437	0.242785	0.389092	0.185746	0.828463	0.0969663	1.77756		0.0611849	0.068526	0.0783299	0.00676636	0.0343962	0.0306675	0.0374277	0.0854438	0.0135515	0.00339167	0.0101916	0.0477294	0.0746978	0.0339351	0.0782979	0.0204827	0	0.0271297	0.0171321	0.129715
microvirga spp.	0	0	0	0	0	0	0	0	0	0	0	0	0	0	0	0	0	0	0	0	0	0	0	0	0	0	0	0		0	0	0	0	0	0	0	0	0	0	0	0	0	0	0	0	0	0	0	0
stenotrophomonas spp.	0	0	0	0	0	0	0	0	0	0	0	0	0	0	0	0	0	0	0	0	0	0	0	0	0	0	0	0		0	0	0	0	0.00687924	0	0	0	0.00338788	0	0	0	0	0	0	0	0	0.0237385	0	0
intestinimonas butyriciproducens	0.103132	0.186761	0.096635	0.0784447	0.127231	0.0547833	0.152693	0.186561	0.123584	0.204911	0.1338	0.231218	0.0342936	0.0478731	0.044574	0.0656259	0.0376107	0.137024	0.103153	0.0517563	0.0239022	0.158125	0.106005	0.0136523	0.223583	0.0206256	0.193933	0.1304		0.00679833	0.0171315	0.00340565	0.0101495	0.0412754	0.0034075	0	0	0.00677576	0.030525	0	0.00340925	0	0.00339351	0	0.00341378	0	0.0373033	0.0616755	0.00341355
microbacterium pyrexiae	0	0	0	0	0	0	0	0	0	0	0	0	0	0	0	0	0	0	0	0	0	0	0	0	0	0	0	0		0	0	0	0	0	0	0	0	0	0	0	0	0	0	0	0.0102414	0	0	0	0
bacteroides spp.	0.0962563	0.110673	0.0621225	0.0375171	0.0928441	0.0273916	0.0520544	0.0725514	0.0652249	0.0580581	0.0343077	0.0276081	0.048011	0.034195	0.058289	0.01727	0.0341915	0.0993423	0.0962762	0.0276033	0.0785358	0.0481248	0.0307755	0.0273047	0.12383	0.0446889	0.124671	0.0343159		0	0.0068526	0	0	0.0309566	0.0102225	0	0.0068355	0.00677576	0	0.0033972	0.00340925	0	0	0.00340426	0.00341378	0.00338639	0.00678242	0.0102793	0.00341355
porphyrobacter donghaensis	0	0	0	0	0	0	0	0	0	0	0	0	0	0	0	0	0	0	0	0	0	0	0	0	0	0	0	0		0	0	0	0	0	0	0	0	0	0	0	0	0	0	0	0	0	0	0	0
prochlorococcus spp.	0	0	0	0	0	0	0	0	0	0	0	0	0	0	0	0	0	0	0	0	0	0	0	0	0	0	0	0		0	0	0	0	0	0.0034075	0	0	0	0	0	0	0	0	0	0	0	0	0	0
lactococcus lactis	0.0137509	0.0103756	0.0448663	0.0272851	0.302603	0.0102719	0.0694059	0.169287	0.0274631	0.0273215	0.168108	0.0759223	0.0137174	0.0170975	0.0205726	0.404117	0.129928	0.161003	0.106591	0.0793596	0.0307314	0.0378124	0.0102585	0.040957	0.0275179	0.161568	0.0242416	0.0411791		0.251538	0.0925101	0.170282	0.22329	13.4248	0.374825	0.330044	0.201647	0.125351	0.281509	0.0611496	0.0852311	0.0679071	0.0509027	0.108936	1.12996	1.47985	0.328947	0.339215	0.0273084
bacteroides nordii	0.00687545	0.00691706	0.0241588	0	0.0515801	0.0273916	0.0138812	0.00690966	0.0102987	0	0.0205846	0.0138041	0.0411523	0	0.0171438	0.00345399	0.00341915	0.017128	0.0206306	0.0793596	0.0204876	0.00687498	0.013678	0.0204785	0.0137589	0.0412513	0.0277047	0.00686318		0.00679833	0	0	0	0	0	0	0	0	0	0	0	0	0	0	0	0.00338639	0	0	0
sporosarcina pasteurii	0	0	0	0	0	0	0	0	0	0.00683037	0	0	0	0	0	0	0	0	0	0	0	0	0	0	0	0	0	0		0.00339916	0	0	0	0	0	0	0	0	0	0	0	0	0	0	0	0	0	0	0
anaerostipes sp.	0.491595	0.193678	0.100086	0.221692	0.333551	0.215709	0.124931	0.117464	0.302094	0.150268	0.0446	0.0724713	0.0240055	0.0615511	0.641179	0.0379939	0.352173	0.267196	0.39542	0.0345042	0.239022	0.12375	0.123102	0.17748	0.347413	0.137504	0.266657	0.164716		0.00339916	0	0	0	0.237334	0.0102225	0	0.0205065	0.00338788	0	0.0033972	0.00340925	0.00339536	0	0.013617	0.00341378	0	0	0.00685284	0.00341355
acidovorax temperans	0	0	0	0	0	0	0	0	0	0	0	0	0	0	0	0	0	0	0	0	0	0	0.0034195	0	0	0	0	0		0	0	0	0	0	0	0	0	0	0	0	0	0	0	0	0	0	0	0	0
peptoclostridium clostridium bifermentans	0	0	0	0	0	0	0	0	0	0	0	0	0	0	0	0	0	0	0	0	0	0	0	0	0	0	0	0		0	0	0	0	0	0	0	0	0	0	0	0	0	0	0	0	0	0	0	0
gracilibacter spp.	0.0412527	0.0484195	0.0069025	0.0204638	0.00687734	0.0136958	0.00347029	0.00690966	0.0411946	0.00683037	0.0102923	0.010353	0.00342936	0.034195	0.058289	0.010362	0.0341915	0.0205536	0.0275075	0.00345042	0.0239022	0.00343749	0	0	0.0309576	0.0240633	0.0207785	0.0102948		0	0	0	0	0.00687924	0	0.00340252	0	0	0	0.0033972	0	0	0	0	0.00341378	0	0	0	0
psychrobacillus bacillus psychrodurans	0	0	0	0	0	0	0	0	0	0	0	0	0	0	0	0	0	0	0	0	0	0	0	0.0136523	0	0	0	0		0	0	0	0	0.00343962	0	0	0	0	0	0	0.00340925	0	0	0	0.0102414	0	0	0	0
ethanoligenens spp.	0	0	0	0	0	0	0	0	0.0102987	0	0	0	0	0	0	0	0	0	0	0	0	0	0	0	0	0	0	0		0	0	0	0	0	0	0	0	0	0	0	0	0	0	0	0	0	0	0	0
gemella sanguinis	0	0	0	0	0	0	0	0	0	0	0	0	0	0	0	0	0	0	0	0	0	0	0	0	0	0	0	0		0	0	0	0	0	0	0	0	0	0	0	0	0	0	0	0	0	0	0	0
conexibacter spp.	0	0	0	0	0	0	0	0	0	0	0	0	0	0	0	0	0	0	0	0	0	0	0	0	0	0	0	0		0	0	0	0	0	0	0	0	0	0	0	0	0	0	0	0	0	0	0	0
clostridium sulfatireducens	0.330022	0.304351	0.148404	0.119372	1.53021	0.133534	0.305386	0.169287	0.171644	1.11335	0.315631	0.824792	0.144033	0.212009	0.178296	0.904946	0.276951	0.582351	0.701441	0.0448554	0.17073	0.158125	0.0307755	0.102393	0.608833	0.268133	0.287436	0.102948		0.0373908	0.0719523	0.0102169	0.0135327	0.36116	0.020445	0.0204151	0.0205065	0.0237151	0.206892	0.0203832	0.013637	0.00679071	0.0271481	0.0238298	0.0102414	0.0237047	0.11191	0.3632	0.030722
blautia spp.	0	0.00345853	0.0069025	0	0	0.00684791	0	0.00345483	0	0	0.00343077	0.00345101	0.00342936	0	0	0	0	0	0.00343843	0	0	0	0	0.00341309	0.0137589	0	0	0		0	0	0	0	0	0	0	0	0	0.00339167	0	0	0	0	0	0	0	0	0	0
roseburia spp.	0	0	0	0.00341064	0	0.00342395	0.00347029	0.00345483	0	0	0	0	0	0	0.00342877	0	0	0	0	0	0	0	0.0034195	0	0	0.00343761	0	0		0	0	0	0	0	0.0034075	0	0	0	0	0	0	0	0	0	0	0	0	0	0
virgibacillus sp.	0	0	0	0	0	0	0	0	0	0	0	0	0	0	0	0	0	0	0	0	0	0	0	0	0	0	0	0		0	0	0	0	0.00343962	0	0	0	0	0	0	0.00340925	0	0	0	0	0	0	0	0
spirochaeta spp.	0	0.00691706	0.0345125	0.0102319	0.0240707	0.00342395	0.0138812	0.0138193	0.0137315	0.00683037	0.0857692	0.0448632	0.0137174	0	0.00342877	0.0483559	0.0102575	0	0.00687687	0.0759092	0.0068292	0.00343749	0.0170975	0.00682617	0	0.0103128	0.00692617	0.00343159		0	0.0102789	0	0	0	0	0	0	0	0	0	0.00340925	0	0	0	0	0	0	0	0
alistipes finegoldii	4.26622	3.60379	2.93701	6.49045	2.24545	3.86564	3.22043	3.40301	5.21456	4.13579	1.98984	2.19484	3.91632	2.7869	4.19338	4.78378	7.3375	6.10784	5.98632	3.06742	5.71263	5.81967	5.15319	3.23561	3.72179	4.32795	4.6994	2.7487		0.0781808	0.0205578	0.102169	0.0135327	0.0859904	0.0681501	0.0884655	0.082026	0.0880848	0.010175	0.0611496	0.0784127	0.0848839	0.0848378	0.0919149	0.0785171	0.0406366	0.00339121	0.0616755	0.0750981
corynebacterium durum	0	0	0	0	0	0	0	0	0	0	0	0	0	0	0	0	0	0	0	0	0	0	0	0	0	0	0	0		0	0	0	0	0	0	0	0	0	0	0	0	0	0	0	0	0	0	0	0
lachnoclostridium clostridium hylemonae	0.00343773	0.0449609	0.02761	0	0.00343867	0	0.0798168	0.0621869	0.0446275	0	0.00343077	0.0414122	0.0754458	0.0889071	0.0308589	0	0	0.0616607	0.0756456	0.00345042	0	0.01375	0.0034195	0.0102393	0.12727	0	0.00346308	0.0411791		0.00339916	0	0	0	0.00343962	0	0	0.00341775	0	0	0	0	0	0.00678702	0	0.00341378	0	0	0.0308378	0.098993
actinomadura vinacea	0	0	0	0	0	0	0	0	0	0	0	0	0	0	0	0	0	0	0	0	0	0	0	0	0	0	0	0		0	0	0	0	0	0	0	0	0	0	0	0	0	0	0	0	0	0	0	0
enterococcus cecorum	0	0	0	0	0	0.00342395	0	0	0	0	0	0	0	0	0	0	0	0	0	0	0	0	0	0	0	0	0	0		0	0	0	0	0	0	0	0	0	0	0	0	0	0	0	0	0	0	0	0
syntrophus spp.	0	0	0	0	0	0	0	0	0	0	0	0	0	0	0	0	0	0	0	0	0	0	0	0	0	0	0	0		0	0	0	0	0	0	0	0	0	0	0	0	0	0	0	0	0	0	0	0
anaerobacterium chartisolvens	0	0	0	0	0	0	0	0	0	0	0	0	0.00342936	0	0	0	0	0	0	0.00345042	0	0	0	0	0	0	0	0		0	0.0068526	0	0	0	0	0	0	0	0	0	0	0	0	0	0	0	0	0	0
barnesiella sp.	0.0103132	0.00691706	0.0172563	0.0136426	0	0.0136958	0.00694059	0.0103645	0.0102987	0.0102456	0.0137231	0.0172551	0.0274348	0.020517	0.044574	0.00345399	0.00341915	0.0137024	0.0206306	0.0138017	0.034146	0	0.0376146	0.0170654	0.0103192	0.0137504	0.00692617	0.0240211		0.00339916	0.0137052	0.0102169	0.00338318	0.00343962	0.0102225	0.00340252	0.0068355	0.00338788	0.0135667	0.0033972	0.0204555	0.0169768	0.0373286	0.0170213	0	0.00338639	0.0101736	0.0137057	0.0136542
gemmobacter rhodobacter changlaii	0	0	0	0	0	0	0	0	0	0	0	0	0	0	0	0	0	0	0	0	0	0	0	0	0	0	0	0		0	0	0	0	0	0	0	0	0	0	0	0	0	0	0	0	0	0	0	0
actinobaculum spp.	0	0	0	0	0	0	0	0	0	0	0	0	0	0	0	0	0	0	0	0	0	0	0	0	0	0	0	0		0	0	0	0	0	0	0	0	0	0	0	0	0	0	0	0	0	0	0	0
bifidobacterium choerinum	0	0.00345853	0.0103538	0.0102319	0.00687734	0.0171198	0	0.0587321	0.0102987	0.00341518	0.106354	0.0138041	0.0171468	0.013678	0.0377164	0.00345399	0	0.0479583	0	0.00690084	0.017073	0.0103125	0.027356	0.0136523	0.00343974	0.0756274	0.0103893	0.0102948		0.0339916	0.0068526	0.119198	0.0811963	0.144464	0.255563	0.217761	0.0922793	0.0711454	0.00678334	0.115505	0.177281	0.0984653	0.142527	0.238298	0.00341378	0.00338639	0.189908	0.00685284	0.0136542
porphyromonas spp.	0.563787	0.501487	0.621225	0.972033	0.612083	0.493049	0.857163	0.80152	0.937178	0.853796	1.14245	0.752321	0.257202	0.9643	0.576033	0.87386	0.796663	0.719375	1.8877	0.231178	0.973161	0.948747	0.75913	0.59729	0.897771	0.467515	1.04585	0.888782		2.0259	1.48359	1.20219	2.19568	0.254532	0.647426	0.721334	1.5209	0.342176	1.221	0.455225	1.02277	0.909955	0.984118	0.765957	0.781757	0.734846	1.543	2.74113	1.84332
akkermansia muciniphila	0.0240641	0.415024	0.0103538	0.00682128	6.42	5.9885	0.801638	1.23683	0.0514933	0.00683037	0.0686153	0.0966284	1.00823	1.26522	0.538316	0.013816	0.00683831	0.0274048	0.00343843	1.67345	0.0068292	0.0103125	0.359048	0.286699	0.0309576	4.132	1.10819	3.46934		0.00679833	3.27897	0.0408678	0	0.550339	0.282823	0.683906	2.48129	0.0474303	0.00339167	0.0237804	0.013637	3.05242	1.57459	1.98809	0	0.00338639	0.0406945	0	0.221881
lachnoclostridium clostridium scindens	0.216577	0.307809	0.148404	0.0409277	2.78876	0.506745	0.360911	0.20038	0.181943	0.812814	0.144092	0.213963	0.0411523	0.0854876	0.150866	0.255595	0.738537	0.229515	0.202868	0.041405	0.051219	0.0721873	0.027356	0.0238916	0.536599	0.116879	0.193933	0.161285		0.0713824	0.0959364	0.0272452	0.0439813	0.481546	0.1363	0.0714529	0.0717728	0.0203273	0.274725	0.0203832	0.00681849	0.0339536	0.0373286	0.0612766	0.105827	0.128683	0.0406945	0.291246	0.0512033
dorea formicigenerans	0.00343773	0.0172927	0.0069025	0.0102319	0.0515801	0.00684791	0.0138812	0.0172741	0.0171644	0	0.0205846	0.010353	0.0102881	0	0.00342877	0.0863498	0	0.0102768	0.00687687	0.0138017	0.0068292	0.01375	0.0170975	0.00341309	0.0240782	0	0.00692617	0.00343159		0.00679833	0	0	0.00676636	0.0171981	0.0034075	0.00340252	0	0	0	0.0033972	0	0.00339536	0.00339351	0.00340426	0.0102414	0.0203183	0.0101736	0	0.0136542
corynebacterium tuberculostearicum	0	0	0	0	0	0	0	0	0	0	0	0	0	0	0	0	0	0	0	0.00345042	0	0	0	0	0	0	0	0		0	0	0	0	0	0.00681501	0	0	0.0101636	0	0	0	0	0	0	0	0	0.00339121	0	0
anaerovorax spp.	0.00687545	0.0172927	0.0207075	0.00682128	0.00687734	0.0308156	0.0208218	0.00345483	0.00686577	0.00341518	0.0377384	0.010353	0.0205761	0.0034195	0.0171438	0	0	0.00685119	0.00343843	0.0690084	0.0068292	0	0.0307755	0.0136523	0.00687947	0.0240633	0.0207785	0.017158		0	0	0	0	0	0	0	0.00341775	0	0	0	0	0.00339536	0	0	0	0	0	0.00685284	0
psychrobacter phenylpyruvicus	0	0	0	0	0	0	0	0	0	0	0	0	0	0	0	0	0	0	0.0137537	0	0	0	0	0	0	0	0	0		0	0	0	0	0	0	0	0	0	0	0	0	0	0	0	0	0.060955	0	0.0102793	0
paracoccus yeei	0	0	0	0	0	0	0	0	0	0	0	0	0	0	0	0	0	0	0	0	0	0	0	0	0	0	0	0		0	0	0	0	0	0	0	0	0	0	0	0	0	0	0	0	0	0	0	0
pantoea vagens	0	0	0	0	0	0	0	0	0	0	0	0	0.00342936	0	0	0	0	0	0	0	0	0	0	0	0	0	0	0		0.00339916	0	0	0	0.0309566	0	0	0.00341775	0	0	0	0	0	0	0	0.0102414	0.00338639	0	0	0
brachymonas denitrificans	0	0	0	0	0	0	0	0	0	0	0	0	0	0	0	0.00345399	0	0	0	0	0	0	0	0	0	0	0	0		0	0	0	0	0	0	0	0	0	0	0	0	0	0	0	0.0136551	0	0.00339121	0	0
oscillospira guilliermondii	0	0.00345853	0	0	0.00687734	0.00342395	0	0	0	0	0	0.00690203	0	0	0	0	0	0	0	0	0	0	0	0	0.00343974	0.00343761	0	0		0	0	0	0	0	0	0	0	0	0	0	0	0	0	0	0	0	0	0	0
tyzzerella clostridium propionicum	0.00687545	0.0138341	0.013805	0.00341064	0.00687734	0.00684791	0.00347029	0.0138193	0.0102987	0.0239063	0.00343077	0.00690203	0	0.00683901	0.0102863	0.00690799	0.0102575	0.00685119	0.00687687	0	0.0034146	0.00343749	0	0	0.0103192	0.00343761	0.00346308	0.0274527		0	0	0	0	0.00343962	0	0	0	0	0	0	0	0	0	0	0	0	0	0.0274113	0
stenoxybacter spp.	0	0	0	0	0	0	0	0	0	0	0	0	0	0	0	0	0	0	0	0	0	0	0	0	0	0	0	0		0	0	0	0	0	0	0	0	0.0101636	0	0	0	0	0	0	0	0	0	0	0
vallitalea guaymasensis	0.00343773	0.0103756	0.041415	0	0.00687734	0	0.0173515	0.0483676	0.0343289	0	0.157815	0.207061	0.0137174	0.013678	0.00342877	0	0	0.0034256	0	0.124215	0.0102438	0.00343749	0.013678	0.0341309	0	0	0	0		0	0.0137052	0.0306508	0	0.00343962	0.0034075	0	0.00341775	0.00338788	0	0	0.013637	0.00679071	0.00339351	0.00340426	0	0	0	0.00342642	0.0136542
lachnoclostridium clostridium lavalense	0.113445	1.25199	0.210526	0.0204638	0.0790894	0.0513593	6.59009	0.283296	0.398215	0.0204911	1.03952	1.44943	0.90535	0.543701	0.435453	0.148522	0.0820597	0.739929	0.137537	0.144918	0.034146	0.11	0.348789	0.0614355	0.557237	0.0653145	0.103893	0.778971		0.0237941	0.140478	0.0442734	0.00676636	0.0481546	0.0170375	0.0306227	0.0478485	0.0135515	0.132275	0.0067944	0.00681849	0.0101861	0.0542962	0.0374468	0	0.0812733	0.101736	0.147336	0.0136542
ruminococcus sp.	0.0653168	0.152175	0.069025	0.0886767	0.433273	0.119838	0.142282	0.148558	0.0858222	0.170759	0.0789076	0.138041	0.048011	0.0444536	0.0377164	0.117436	0.044449	0.164429	0.0997146	0.0448554	0.0273168	0.0515623	0.027356	0.0307178	0.0791139	0.0240633	0.041557	0.0308843		0.00339916	0.0925101	0.00681129	0.037215	0.158222	0.0511125	0.0238176	0.0102533	0.00677576	0.247592	0.0033972	0.00340925	0.00679071	0.0101805	0.0170213	0.0273103	0.0575686	0.0678242	0.308378	0.0068271
weissella paramesenteroides	0	0	0	0	0	0	0	0	0	0	0	0	0	0	0	0	0	0	0	0	0	0	0	0	0	0	0	0		0	0	0	0	0.0137585	0.0034075	0	0	0	0	0	0	0	0	0	0	0	0	0.00342642	0
clostridium fusiformis	0	0	0.00345125	0.0511596	0.144424	0	0.00694059	0.0172741	0.0171644	0.00341518	0.00686153	0.0172551	0	0.0102585	0.0240014	0.013816	0.0136766	0.0137024	0.0171922	0.00345042	0	0.01375	0	0	0.0171987	0.00343761	0.0103893	0		0	0.0068526	0	0.00338318	0.0206377	0.01363	0.0238176	0.0068355	0	0.0135667	0	0	0.00339536	0.00339351	0.00340426	0.00341378	0	0.00339121	0.0137057	0.0068271
bacteroides acidofaciens	0.0171886	0	0.00345125	0.0136426	0.0343867	0.0136958	0.00694059	0.0172741	0.0205973	0.0102456	0.0274461	0.0138041	0.00685871	0.013678	0.00342877	0.00345399	0.0239341	0.0137024	0.00687687	0.0172521	0.0273168	0.0103125	0.00683901	0.0307178	0.00687947	0.0137504	0.00346308	0		0	0	0	0	0.00343962	0	0	0	0	0	0.0033972	0	0	0	0	0	0	0	0	0.00341355
cyanobacterium spp.	0	0	0	0	0	0	0	0	0	0	0	0	0	0	0	0	0	0	0	0	0	0	0	0	0	0	0	0		0	0	0	0	0	0	0	0	0	0	0	0	0	0	0	0	0	0	0	0
staphylococcus epidermidis	0	0	0.00345125	0.0102319	0.00687734	0	0	0.00345483	0	0.00683037	0.00343077	0	0	0	0.00342877	0.00345399	0.0102575	0	0.0206306	0.00345042	0.0136584	0	0	0	0.00343974	0	0	0		0	0	0	0.00338318	0.0103189	0	0.00340252	0	0	0	0	0	0	0.00678702	0	0.00682757	0.0169319	0	0	0.0068271
lactobacillus intestinalis	0	0	0	0	0	0	0.00347029	0.0138193	0	0.00683037	0	0	0	0	0	0	0	0	0	0	0	0	0	0	0	0	0	0		0	0	0	0	0.0103189	0.00681501	0.0102076	0	0	0.213675	0	0	0	0.00339351	0	0.00341378	0.00677277	0	0.00342642	0
bacteroides thetaiotaomicron	0.00687545	0	0	0	0	0	0	0	0	0.00341518	0	0	0.00342936	0	0.00342877	0.00345399	0	0	0.00343843	0	0	0	0	0	0	0	0	0		0	0	0	0	0	0	0	0	0	0	0	0	0	0	0	0	0	0	0	0
roseburia intestinalis	0.00343773	0.0138341	0.0069025	0	0	0	0	0	0.00343289	0	0.00343077	0.0517652	0.0102881	0	0	0	0	0	0.0137537	0	0	0	0	0.00682617	0	0	0	0		0.00679833	0.0445419	0	0	0	0	0	0	0.00338788	0	0	0	0	0	0.00340426	0	0.00338639	0.0101736	0.0376906	0
atopostipes spp.	0	0	0	0	0	0	0	0	0	0.00341518	0	0	0	0	0	0	0.00341915	0	0.00343843	0	0	0	0	0	0	0	0	0.00343159		0.00679833	0.0034263	0	0	0	0	0	0	0	0.00339167	0	0	0	0	0	0	0.00338639	0	0.00685284	0
finegoldia magna	0	0	0	0	0	0	0	0	0	0	0	0	0	0	0	0	0	0	0	0	0	0	0	0	0	0	0	0		0	0	0	0	0	0	0	0	0	0	0	0	0	0	0	0	0	0	0	0
polaromonas rhizosphaerae	0	0	0	0	0	0	0	0	0	0	0	0	0	0	0	0	0	0	0	0	0	0	0	0	0	0	0	0		0.00339916	0	0	0	0	0	0	0	0	0	0	0	0	0	0	0	0.00338639	0	0	0
teredinibacter sp.	0	0	0	0	0	0	0	0	0	0	0	0	0	0	0	0	0	0	0	0	0	0	0	0	0	0	0	0.00343159		0	0.0034263	0	0	0	0	0	0	0	0	0	0	0	0	0	0	0	0	0	0
filimonas sp.	0	0	0	0	0	0	0	0	0	0	0	0	0	0	0	0	0	0	0	0	0	0	0	0	0	0	0	0		0	0	0	0	0	0	0	0	0	0	0	0	0	0	0	0	0	0	0	0
dielma clostridiaceae bacterium	0	0	0	0.00341064	0.00343867	0	0.0104109	0	0	0	0	0	0	0	0	0.0241779	0	0	0	0	0.0102438	0	0	0	0	0	0	0		0	0	0	0	0	0	0	0.00341775	0	0	0	0	0	0	0	0	0	0	0.00342642	0
catenibacterium spp.	0	0	0	0	0	0	0	0	0	0	0	0	0	0	0	0	0	0	0	0	0	0	0.0034195	0	0	0.00343761	0	0		0	0	0	0	0	0	0	0.00341775	0	0	0	0	0	0	0	0	0	0	0	0
ardenticatena maritima	0	0	0	0	0	0	0	0	0	0	0	0	0	0	0	0	0	0	0	0	0	0	0	0	0	0	0	0		0	0	0	0	0	0	0	0	0	0	0	0	0	0	0	0	0	0	0	0
kopriimonas spp.	0.708171	0.121049	0.22088	0.139836	0.127231	1.14018	0.0902277	0.079461	0.271198	0.64547	0.0891999	0.331297	3.52538	0.598413	3.78879	0.158884	0.331658	0.407646	0.0137537	1.66655	0.956088	0.591248	0.981398	1.24236	0.116951	2.67102	0.623355	0.916235		0.0849791	0.178168	0.459762	0	0.0343962	0.020445	0.0272201	0.041013	0.0135515	0.186542	0.0067944	0.0477294	0.414233	0.210398	0.102128	0.0238965	0.308161	0.118692	0.00342642	0.0921659
candidatus dorea massiliensis	0.0859431	0.155634	0.148404	0.0920873	1.14508	0.0376635	0.291505	0.138193	0.113285	0.0409822	0.137231	0.207061	0.0411523	0.027356	0.0685753	0.0379939	0.0273532	0.113045	0.127222	0.0517563	0.0204876	0.0378124	0.0307755	0.0307178	0.106632	0.110003	0.103893	0.113243		0.0543866	0.274104	0.0136226	0.0202991	0.147904	0.0238525	0	0.0170888	0.00677576	0.0949668	0.0101916	0.00340925	0.00679071	0.013574	0.0102128	0.0341378	0.0237047	0.230602	0.582491	0.0170678
gemmatimonas spp.	0	0	0	0	0	0	0	0	0	0	0	0	0	0	0	0	0	0	0	0	0	0	0	0	0	0	0	0		0	0	0	0	0	0	0	0	0	0	0	0	0	0	0	0	0	0	0	0
kocuria rhizophila	0	0	0	0	0	0	0	0	0	0	0	0	0	0	0	0	0	0	0	0	0	0	0	0	0	0	0	0		0.00339916	0	0	0	0	0	0	0	0	0	0	0	0	0	0	0	0	0	0	0
alistipes spp.	2.53017	2.77374	3.9931	4.32128	6.28589	6.05697	2.50208	1.38884	2.91452	4.05041	2.0516	2.28112	5.30178	1.57981	3.28476	3.38491	5.22789	4.20663	4.07455	3.72645	5.38824	3.88093	3.53577	3.48135	4.61613	5.03609	3.9029	3.12961		0.0849791	0.068526	0.0885468	0.0304486	0.71888	0.0817801	0.0952705	0.0888615	0.0440424	0.0373084	0.033972	0.0511387	0.0984653	0.0916248	0.108936	0.095586	0.0270911	0.0406945	0.106219	0.0955795
tyzzerella clostridium lactatifermentans	0.0240641	0.0276683	0.00345125	0.00682128	0.0378254	0	0.0104109	0.0172741	0.0102987	0.00341518	0.0102923	0.0207061	0.00342936	0.0102585	0	0.01727	0.0136766	0.0479583	0	0.0103513	0.0034146	0.0103125	0.00683901	0.00341309	0.0171987	0.00343761	0.00346308	0.00343159		0	0	0	0	0.0309566	0	0	0	0	0.00678334	0	0	0	0	0	0	0	0	0	0
lachnoclostridium clostridium aerotolerans	0.22689	0.37698	0.265746	0.00341064	0	0	0.00347029	0.00690966	0.274631	0	0	0.386513	0	0	0	0.00345399	0.00341915	0	0.00343843	0	0	0	0	0.00341309	0.00343974	0	0.00346308	0		0.0849791	0.294662	0.0102169	0	0	0	0	0.00341775	0.0237151	0	0	0	0.00339536	0	0	0	0	0	0	0
neisseria sicca	0	0	0	0	0	0	0	0	0	0	0	0	0	0	0	0	0	0	0	0	0	0	0	0	0	0	0	0		0	0	0	0	0	0	0	0	0	0	0	0	0	0	0	0	0	0	0	0
thermoanaerobacter spp.	0.00343773	0.0657121	0.0069025	0	0.010316	0	0.0138812	0.00345483	0.0240302	0	0	0.010353	0.0240055	0.0102585	0.0205726	0	0.00341915	0.0102768	0.024069	0.00345042	0.0546336	0.01375	0.0170975	0.0238916	0.0687947	0.0618769	0.0277047	0.0102948		0	0	0	0	0	0	0	0	0	0.00339167	0	0	0	0	0	0	0	0	0	0
desulfovibrio zosterae	0	0	0	0	0	0	0	0	0	0	0	0.00345101	0	0	0	0	0	0	0	0.00345042	0	0	0	0	0.00343974	0	0	0		0	0	0	0	0	0	0	0	0	0.00339167	0	0	0	0	0	0	0	0	0	0
lactobacillus reuteri	0.00687545	0.00345853	0.0207075	0.00682128	0.00343867	0.00684791	0.759994	0.272931	0.0446275	0	0.0377384	0.13459	0.0102881	0.00683901	0.0342877	0.0898038	0.00341915	0.0137024	0.0206306	0.0759092	0.0273168	0.00687498	0.020517	0.0170654	0.0206384	0.0412513	0.0207785	0.0446107		0.428295	0.0171315	0.0647073	0.0507477	0.123826	0.0817801	0.323239	0.068355	0.0745333	0.0780084	0.0203832	0.027274	0.0407443	0.0271481	0.0851064	0.139965	0.149001	0.11191	0.0171321	0.0102407
coprobacter fastidiosus	0.00343773	0	0.00345125	0	0	0.00342395	0	0	0	0	0	0	0.00685871	0.0034195	0.00685753	0	0.00341915	0	0	0.00345042	0	0.00687498	0	0	0	0	0	0		0	0.0034263	0.00681129	0	0	0	0	0	0	0.00678334	0	0.00681849	0.00679071	0	0.00340426	0	0	0	0	0
[truncated: 36 more columns]

## Sheet: Supplementary Table 4
Supplemental Table 3: Pathways commonly changed in the CMG-treated groups, compared with the Control group in the three anatomical sites (P <0.05)
A. Feces pathways changed in the CMG-treated groups												Fold change (log 2 values), compared with controls
1. Increased pathways in the Induction group (Total = 5)
Metabolism; Xenobiotics Biodegradation and Metabolism; 1,1,1-Trichloro-2,2-bis(4-chlorophenyl)ethane (DDT) degradation												1.8487
Metabolism; Glycan Biosynthesis and Metabolism; Glycosphingolipid biosynthesis - ganglio series												0.350641
Metabolism; Xenobiotics Biodegradation and Metabolism; Toluene degradation												0.474089
Unclassified; Cellular Processes and Signaling; Cell division												0.328604
Unclassified; Metabolism; Glycan biosynthesis and metabolism												0.364702
2. Increased pathway in the Whole group (Total = 36)
Metabolism; Xenobiotics Biodegradation and Metabolism; 1,1,1-Trichloro-2,2-bis(4-chlorophenyl)ethane (DDT) degradation												2.11118
Organismal Systems; Circulatory System; Cardiac muscle contraction												1.71886
Human Diseases; Neurodegenerative Diseases; Parkinson's disease												1.71853
Human Diseases; Infectious Diseases; Influenza A												1.71792
Cellular Processes; Cell Growth and Death; p53 signaling pathway												1.71762
Human Diseases; Cancers; Colorectal cancer												1.71754
Human Diseases; Cancers; Small cell lung cancer												1.71754
Human Diseases; Infectious Diseases; Toxoplasmosis												1.71754
Human Diseases; Cardiovascular Diseases; Viral myocarditis												1.71754
Environmental Information Processing; Signaling Molecules and Interaction; G protein-coupled receptors												1.32947
Metabolism; Xenobiotics Biodegradation and Metabolism; Toluene degradation												0.766178
Human Diseases; Infectious Diseases; Pertussis												0.67112
Metabolism; Glycan Biosynthesis and Metabolism; Glycosphingolipid biosynthesis - ganglio series												0.665122
Organismal Systems; Digestive System; Protein digestion and absorption												0.663529
Unclassified; Metabolism; Glycan biosynthesis and metabolism												0.653183
Unclassified; Cellular Processes and Signaling; Cell division												0.606744
Metabolism; Biosynthesis of Other Secondary Metabolites; beta-Lactam resistance												0.589592
Metabolism; Glycan Biosynthesis and Metabolism; Lipopolysaccharide biosynthesis												0.568145
Unclassified; Cellular Processes and Signaling; Membrane and intracellular structural molecules												0.567834
Metabolism; Metabolism of Cofactors and Vitamins; Biotin metabolism												0.566373
Environmental Information Processing; Signaling Molecules and Interaction; Cellular antigens												0.564948
Metabolism; Glycan Biosynthesis and Metabolism; Glycosaminoglycan degradation												0.552497
Human Diseases; Neurodegenerative Diseases; Huntington's disease												0.547654
Metabolism; Metabolism of Cofactors and Vitamins; Ubiquinone and other terpenoid-quinone biosynthesis												0.547121
Metabolism; Metabolism of Cofactors and Vitamins; Lipoic acid metabolism												0.520284
Metabolism; Carbohydrate Metabolism; Citrate cycle (TCA cycle)												0.520035
Metabolism; Glycan Biosynthesis and Metabolism; Lipopolysaccharide biosynthesis proteins												0.497302
Human Diseases; Metabolic Diseases; Type I diabetes mellitus												0.48896
Metabolism; Metabolism of Cofactors and Vitamins; Riboflavin metabolism												0.488866
Metabolism; Metabolism of Other Amino Acids; beta-Alanine metabolism												0.484667
Environmental Information Processing; Signal Transduction; MAPK signaling pathway - yeast												0.4736
Organismal Systems; Endocrine System; Adipocytokine signaling pathway												0.469934
Metabolism; Energy Metabolism; Oxidative phosphorylation												0.467019
Cellular Processes; Transport and Catabolism; Peroxisome												0.45384
Genetic Information Processing; Folding, Sorting and Degradation; Protein processing in endoplasmic reticulum												0.453517
Metabolism; Metabolism of Terpenoids and Polyketides; Prenyltransferases												0.448884
3. Decreased pathway in the Whole group (Total = 2)
Metabolism; Energy Metabolism; Photosynthesis - antenna proteins												-1.05302
Environmental Information Processing; Signal Transduction; Calcium signaling pathway												-1.06413
B. Ileal content pathways changed in the CMG-treated groups												Fold change (log 2 values), compared with controls
1. Decreased pathways in the Induction group (Total = 2)
Metabolism; Carbohydrate Metabolism; Pentose and glucuronate interconversions												-0.226004
Metabolism; Metabolism of Terpenoids and Polyketides; Biosynthesis of ansamycins												-0.303669
2. Increased pathways in the Latent group (Total = 59)
Human Diseases; Infectious Diseases; Pertussis												0.459556
Metabolism; Glycan Biosynthesis and Metabolism; Glycosphingolipid biosynthesis - globo series												0.407855
Metabolism; Glycan Biosynthesis and Metabolism; Other glycan degradation												0.393798
Metabolism; Glycan Biosynthesis and Metabolism; N-Glycan biosynthesis												0.373868
Metabolism; Biosynthesis of Other Secondary Metabolites; beta-Lactam resistance												0.368896
Human Diseases; Neurodegenerative Diseases; Amyotrophic lateral sclerosis (ALS)												0.351552
Metabolism; Lipid Metabolism; Sphingolipid metabolism												0.345597
Metabolism; Metabolism of Cofactors and Vitamins; Lipoic acid metabolism												0.341562
Metabolism; Metabolism of Cofactors and Vitamins; Ubiquinone and other terpenoid-quinone biosynthesis												0.33912
Metabolism; Metabolism of Cofactors and Vitamins; Biotin metabolism												0.336552
Unclassified; Cellular Processes and Signaling; Membrane and intracellular structural molecules												0.324933
Environmental Information Processing; Signal Transduction; MAPK signaling pathway - yeast												0.322076
Unclassified; Cellular Processes and Signaling; Pores ion channels												0.321436
Unclassified; Cellular Processes and Signaling; Cell division												0.305312
Cellular Processes; Transport and Catabolism; Peroxisome												0.303841
Human Diseases; Metabolic Diseases; Type I diabetes mellitus												0.302965
Metabolism; Metabolism of Terpenoids and Polyketides; Biosynthesis of vancomycin group antibiotics												0.28523
Metabolism; Metabolism of Other Amino Acids; beta-Alanine metabolism												0.276848
Metabolism; Lipid Metabolism; Primary bile acid biosynthesis												0.275789
Metabolism; Lipid Metabolism; Secondary bile acid biosynthesis												0.274879
Metabolism; Metabolism of Cofactors and Vitamins; Vitamin B6 metabolism												0.274521
Metabolism; Metabolism of Cofactors and Vitamins; Folate biosynthesis												0.27394
Metabolism; Biosynthesis of Other Secondary Metabolites; Phenylpropanoid biosynthesis												0.263336
Human Diseases; Immune System Diseases; Primary immunodeficiency												0.263067
Metabolism; Energy Metabolism; Oxidative phosphorylation												0.26302
Metabolism; Biosynthesis of Other Secondary Metabolites; Streptomycin biosynthesis												0.254496
Environmental Information Processing; Signaling Molecules and Interaction; Cellular antigens												0.249211
Metabolism; Metabolism of Terpenoids and Polyketides; Polyketide sugar unit biosynthesis												0.248714
Metabolism; Carbohydrate Metabolism; Galactose metabolism												0.246505
Metabolism; Biosynthesis of Other Secondary Metabolites; Butirosin and neomycin biosynthesis												0.241347
Human Diseases; Infectious Diseases; Epithelial cell signaling in Helicobacter pylori infection												0.238499
Metabolism; Amino Acid Metabolism; Phenylalanine, tyrosine and tryptophan biosynthesis												0.234251
Metabolism; Amino Acid Metabolism; Alanine, aspartate and glutamate metabolism												0.230857
Genetic Information Processing; Folding, Sorting and Degradation; Protein processing in endoplasmic reticulum												0.230666
Genetic Information Processing; Folding, Sorting and Degradation; Chaperones and folding catalysts												0.230231
Unclassified; Genetic Information Processing; Restriction enzyme												0.230113
Metabolism; Metabolism of Cofactors and Vitamins; One carbon pool by folate												0.226917
Metabolism; Metabolism of Other Amino Acids; D-Glutamine and D-glutamate metabolism												0.22488
Metabolism; Metabolism of Terpenoids and Polyketides; Prenyltransferases												0.223647
Unclassified; Metabolism; Energy metabolism												0.223562
Genetic Information Processing; Translation; Translation factors												0.216729
Genetic Information Processing; Folding, Sorting and Degradation; Protein export												0.214911
Metabolism; Metabolism of Cofactors and Vitamins; Nicotinate and nicotinamide metabolism												0.211671
Metabolism; Metabolism of Other Amino Acids; Cyanoamino acid metabolism												0.209287
Genetic Information Processing; Folding, Sorting and Degradation; RNA degradation												0.207585
Organismal Systems; Immune System; NOD-like receptor signaling pathway												0.205426
Organismal Systems; Immune System; Antigen processing and presentation												0.205099
Organismal Systems; Endocrine System; Progesterone-mediated oocyte maturation												0.205099
Metabolism; Amino Acid Metabolism; Glycine, serine and threonine metabolism												0.201875
Human Diseases; Cancers; Prostate cancer												0.200964
Genetic Information Processing; Folding, Sorting and Degradation; Proteasome												0.198775
Metabolism; Nucleotide Metabolism; Pyrimidine metabolism												0.197121
Cellular Processes; Cell Growth and Death; Cell cycle - Caulobacter												0.197085
Genetic Information Processing; Translation; Ribosome												0.195642
Metabolism; Metabolism of Terpenoids and Polyketides; Zeatin biosynthesis												0.19431
Genetic Information Processing; Replication and Repair; Homologous recombination												0.192832
Genetic Information Processing; Replication and Repair; DNA replication												0.190004
Metabolism; Amino Acid Metabolism; Histidine metabolism												0.182315
Genetic Information Processing; Replication and Repair; DNA replication proteins												0.17832
3. Increased pathways in the Whole group (Total = 26)
Metabolism; Xenobiotics Biodegradation and Metabolism; 1,1,1-Trichloro-2,2-bis(4-chlorophenyl)ethane (DDT) degradation												1.25575
Metabolism; Xenobiotics Biodegradation and Metabolism; Toluene degradation												0.616044
Metabolism; Glycan Biosynthesis and Metabolism; Lipopolysaccharide biosynthesis												0.391931
Unclassified; Metabolism; Glycan biosynthesis and metabolism												0.382855
Human Diseases; Infectious Diseases; Pertussis												0.340028
Organismal Systems; Endocrine System; Adipocytokine signaling pathway												0.33316
Metabolism; Biosynthesis of Other Secondary Metabolites; Penicillin and cephalosporin biosynthesis												0.327441
Metabolism; Biosynthesis of Other Secondary Metabolites; beta-Lactam resistance												0.320208
Metabolism; Glycan Biosynthesis and Metabolism; Lipopolysaccharide biosynthesis proteins												0.312793
Unclassified; Cellular Processes and Signaling; Membrane and intracellular structural molecules												0.284241
Metabolism; Metabolism of Cofactors and Vitamins; Ubiquinone and other terpenoid-quinone biosynthesis												0.283675
Metabolism; Metabolism of Cofactors and Vitamins; Biotin metabolism												0.278988
Organismal Systems; Excretory System; Proximal tubule bicarbonate reclamation												0.273212
Unclassified; Cellular Processes and Signaling; Pores ion channels												0.265427
Metabolism; Metabolism of Terpenoids and Polyketides; Geraniol degradation												0.245665
Metabolism; Carbohydrate Metabolism; Citrate cycle (TCA cycle)												0.242432
Unclassified; Cellular Processes and Signaling; Cell division												0.242085
Metabolism; Metabolism of Cofactors and Vitamins; Folate biosynthesis												0.222046
Unclassified; Cellular Processes and Signaling; Cell motility and secretion												0.214128
Metabolism; Energy Metabolism; Oxidative phosphorylation												0.211012
Cellular Processes; Transport and Catabolism; Peroxisome												0.202122
Organismal Systems; Endocrine System; PPAR signaling pathway												0.186657
Metabolism; Energy Metabolism; Carbon fixation pathways in prokaryotes												0.180051
Environmental Information Processing; Membrane Transport; Bacterial secretion system												0.177328
Metabolism; Metabolism of Other Amino Acids; beta-Alanine metabolism												0.176429
Human Diseases; Immune System Diseases; Primary immunodeficiency												0.170569
4. Decreased pathways in the Whole group (Total = 4)
Human Diseases; Neurodegenerative Diseases; Prion diseases												-0.46814
Unclassified; Cellular Processes and Signaling; Sporulation												-0.836936
Unclassified; Cellular Processes and Signaling; Germination												-1.00123
Environmental Information Processing; Signaling Molecules and Interaction; G protein-coupled receptors												-1.01005
C. Ileal mucosa pathways changed in the CMG-treated groups												Fold change (log 2 values), compared with controls
1. Decreased pathways in the Whole group (Total = 23)
Unclassified; Cellular Processes and Signaling; Pores ion channels												-0.557181
Unclassified; Cellular Processes and Signaling; Inorganic ion transport and metabolism												-0.651356
Metabolism; Carbohydrate Metabolism; Propanoate metabolism												-0.662552
Organismal Systems; Excretory System; Proximal tubule bicarbonate reclamation												-0.678384
Human Diseases; Infectious Diseases; Vibrio cholerae pathogenic cycle												-0.699535
Metabolism; Metabolism of Other Amino Acids; Glutathione metabolism												-0.720727
Environmental Information Processing; Membrane Transport; Bacterial secretion system												-0.722334
Metabolism; Metabolism of Other Amino Acids; beta-Alanine metabolism												-0.727628
Metabolism; Carbohydrate Metabolism; Glyoxylate and dicarboxylate metabolism												-0.747452
Metabolism; Metabolism of Terpenoids and Polyketides; Limonene and pinene degradation												-0.752315
Metabolism; Metabolism of Cofactors and Vitamins; Porphyrin and chlorophyll metabolism												-0.773396
Metabolism; Metabolism of Other Amino Acids; Phosphonate and phosphinate metabolism												-0.781286
Unclassified; Metabolism; Lipid metabolism												-0.785727
Environmental Information Processing; Membrane Transport; Secretion system												-0.807082
Metabolism; Amino Acid Metabolism; Lysine degradation												-0.815445
Unclassified; Metabolism; Biosynthesis and biodegradation of secondary metabolites												-0.843992
Metabolism; Amino Acid Metabolism; Tryptophan metabolism												-0.84862
Metabolism; Amino Acid Metabolism; Phenylalanine metabolism												-0.935152
Metabolism; Carbohydrate Metabolism; Ascorbate and aldarate metabolism												-0.93839
Metabolism; Carbohydrate Metabolism; Inositol phosphate metabolism												-0.99536
Metabolism; Lipid Metabolism; Arachidonic acid metabolism												-1.1191
Cellular Processes; Cell Motility; Bacterial chemotaxis												-1.33374
Cellular Processes; Cell Motility; Flagellar assembly												-1.37949
